# Supplementary material for: Clinical outcome measures and scoring systems used in prospective studies of port wine stains: A systematic review
Source: PLoS One. 2020 Jul 2;15(7):e0235657. doi: 10.1371/journal.pone.0235657 (PMC7332045; doi:10.1371/journal.pone.0235657)
Supplement: S2 Appendix — (XLSX) [file pone.0235657.s004.xlsx]

## Sheet: Sheet1
				REPORTING																														EXTERNAL VALIDITY									INTERNAL VALIDITY - BIAS
				1			2			3			4			5			6			7			8			9			10			11			12			13			14			15			16
			Item	Is the hypothesis/aim/objective of the study clearly decrribed?			Are the main outcomes to be measured clearly described in the Introduction or Methods section? If the main outcomes are first mentioned in the Results section, the question should be answered no.			Are the characteristics of the patients included in the study clearly described? In cohort studies and trials, inclusion and/or exclusion criteria should be given. In case-control studies, a case-definition and the source for controls should be given.			Are the interventions of interest clearly described? Treatments and placebo (where relevant) that are to be compared should be clearly described.			Are the distributions of principal confounders in each group of subjects to be compared clearly described? A list of principal confounders is provided.a			Are the main findings of the study clearly described? Simple outcome data (including denominators and numerators) should be reported for all major findings so that the reader can check the major analyses and conclusions. (This question does not cover statistical tests which are considered below).			Does the study provide estimates of the random variability in the data for the main outcomes? In non normally distributed data the inter-quartile range of results should be reported. In normally distributed data the standard error, standard deviation or confidence intervals should be reported. If the distribution of the data is not described, it must be assumed that the estimates used were approp…			Have all important adverse events that may be a consequence of the intervention been reported? This should be answered yes if the study demonstrates that there was a comprehensive attempt to measure adverse events. (A list of possible adverse events is provided).			Have the characteristics of patients lost to follow-up been described? This should be answered yes where there were no losses to follow-up or where losses to follow-up were so small that findings would be unaffected by their inclusion. This should be answered no where a study does not report the number of patients lost to follow-up.			Have actual probability values been reported (e.g. 0.035 rather than <0.05) for the main outcomes except where the probability value is less than 0.001?c			Were the subjects asked to participate in the study representative of the entire population from which they were recruited? The study must identify the source population for patients and describe how the patients were selected. Patients would be representative if they comprised the entire source population, an unselected sample of consecutive patients, or a random sample. Random sampling is only …			Were those subjects who were prepared to participate representative of the entire population from which they were recruited? The proportion of those asked who agreed should be stated. Validation that the sample was representative would include demonstrating that the distribution of the main confounding factors was the same in the study sample and the source population.			Were the staff, places, and facilities where the patients were treated, representative of the treatment the majority of patients receive? For the question to be answered yes the study should demonstrate that the intervention was representative of that in use in the source population. The question should be answered no if, for example, the intervention was undertaken in a specialist centre unrepre…			Was an attempt made to blind study subjects to the intervention they have received? For studies where the patients would have no way of knowing which intervention they received, this should be answered yes.d			Was an attempt made to blind those measuring the main outcomes of the intervention?d			If any of the results of the study were based on “data dredging”, was this made clear? Any analyses that had not been planned at the outset of the study should be clearly indicated. If no retrospective unplanned subgroup analyses were reported, then answer yes.
			Scoring	Yes = 1, No = 0			Yes = 1, No = 0			Yes = 1, No = 0			Yes = 1, No = 0			Yes = 2, partially =1, No = 0			Yes = 1, No = 0			Yes = 1, No = 0			Yes = 1, No = 0			Yes = 1, No = 0			Yes = 1, No = 0			Yes = 1, No = 0, unable to determine = 0			Yes = 1, No = 0, unable to determine = 0			Yes = 1, No = 0, unable to determine = 0			Yes = 1, No = 0, unable to determine = 0			Yes = 1, No = 0, unable to determine = 0			Yes = 1, No = 0, unable to determine = 0
Title	First author:	Study design	Year:	Reviewer 1	Reviewer 2	Consensus	Reviewer 1	Reviewer 2	Consensus	Reviewer 1	Reviewer 2	Consensus	Reviewer 1	Reviewer 2	Consensus	Reviewer 1	Reviewer 2	Consensus	Reviewer 1	Reviewer 2	Consensus	Reviewer 1	Reviewer 2	Consensus	Reviewer 1	Reviewer 2	Consensus	Reviewer 1	Reviewer 2	Consensus	Reviewer 1	Reviewer 2	Consensus	Reviewer 1	Reviewer 2	Consensus	Reviewer 1	Reviewer 2	Consensus	Reviewer 1	Reviewer 2	Consensus	Reviewer 1	Reviewer 2	Consensus	Reviewer 1	Reviewer 2	Consensus	Reviewer 1
Intraoperative, real-time monitoring of blood flow dynamics associated with laser surgery of port wine stain birthmarks.	Yang	Uncontrolled	2015	1	1	1	1	1	1	1	0	0	1	1	1	2	0	1	1	1	1	1	1	1	1	0	0	1	0	0	1	1	1	0	0	0	0	1	0	0	0	0							1
A medical manipulator system with lasers in photodynamic therapy of port wine stains.	Wang	Uncontrolled; compared with historic cohort without MMS; development of medical manipulator (MMS)	2014	1	0	0	1	0	0	0	0	0	0	1	0	1	2	1	1	1	1	0	1	0	0	1	1	0	1	0	1	1	1	0	0	0	0	1	0	0	1	0							1
Variables affecting clinical response to treatment of facial port-wine stains by flash lamp-pumped pulsed dye laser: The importance of looking beyond the skin	Bencini	Uncontrolled	2014	1	1	1	1	1	1	1	1	1	1	1	1	2	2	2	0	1	1	1	1	1	0	0	0	0	1	0	1	1	1	1	1	1	0	1	0	0	0	0							0
Assessment of tissue perfusion changes in port wine stains after vascular targeted photodynamic therapy: a short-term follow-up study.	Ren	Uncontrolled	2014	1	1	1	1	1	1	0	0	0	1	1	1	1	2	2	1	1	1	1	1	1	0	1	1	0	1	0	1	1	1	0	1	0	0	1	0	0	1	0							1
Use of reflectance spectrophotometry to predict the response of port wine stains to pulsed dye laser.	Halachmi	Uncontrolled	2014	1	1	1	1	1	1	0	1	0	1	1	1	1	2	1	1	1	1	1	1	1	0	0	0	0	1	0	1	1	1	0	0	0	0	1	0	0	1	0							1
Treatment of neck port-wine stain with intense pulsed light in Chinese population.	Wang	Uncontrolled	2013	1	1	1	1	1	1	1	1	1	1	1	1	2	2	2	1	1	1	0	1	0	1	1	1	0	1	1	1	1	1	0	1	0	0	1	0	0	0	0							1
Long-pulsed 1,064-nm high-energy dye laser improves resistant port wine stains: 20 report cases.	Liu	Uncontrolled	2012	1	1	1	1	1	1	1	1	1	1	1	1	1	0	1	1	1	1	0	1	0	1	1	1	0	1	0	1	1	1	0	1	0	0	1	0	0	1	0							1
Topical application of 5-aminolevulinic acid followed by 595-nm pulsed dye laser irradiation for the treatment of recalcitrant port-wine stains: a primary study.	Liu	Uncontrolled	2012	1	1	1	1	1	1	0	0	0	1	1	1	1	1	1	0	1	0	0	1	0	1	1	1	0	1	0	1	1	1	0	1	0	0	1	0	0	0	0							1
Development and clinical evaluation of medical robot assisted photodynamic therapy of port wine stains.	Wang	Uncontrolled	2011	1	0	1	1	1	1	0	0	0	0	1	0	0	1	0	1	1	1	0	1	0	0	0	0	0	1	0	1	1	1	0	0	0	0	1	0	0	1	0							1
Alexandrite laser for the treatment of port wine stains refractory to pulsed dye laser.	Tierney	Uncontrolled	2011	1	1	1	1	1	1	1	1	1	1	1	1	1	2	2	1	1	1	1	1	1	1	1	1	0	1	0	0	0	0	0	1	0	0	1	0	0	1	0							1
Photodynamic therapy of port-wine stains	Lu	Uncontrolled	2010	1	1	1	1	1	1	1	1	1	1	1	1	2	2	2	1	1	1	0	1	0	1	0	1	0	1	0	1	1	1	0	1	0	0	1	0	0	1	0							1
Treatment of facial port-wine stains with a new intense pulsed light source in Chinese patients	Dong	Uncontrolled	2010	1	1	1	1	1	1	1	1	1	1	1	1	1	2	2	1	1	1	0	1	0	1	1	1	0	1	0	1	1	1	0	1	0	0	1	0	1	1	1							1
Clinical experience in the treatment of different vascular lesions using a neodymium-doped yttrium aluminum garnet laser	Civas	Uncontrolled	2008	1	1	1	1	1	1	1	1	1	1	1	1	1	2	1	1	1	1	0	1	0	1	1	1	1	0	1	0	0	0	0	1	0	0	1	0	0	0	0							1
Combined 595-nm and 1,064-nm laser irradiation of recalcitrant and hypertrophic port-wine stains in children and adults	Alster	Uncontrolled	2009	1	1	1	1	1	1	1	1	1	1	1	1	2	2	2	1	1	1	0	1	0	1	1	1	0	1	0	1	1	1	0	1	0	0	1	0	0	0	0							1
Efficacy of a novel intense pulsed light system for the treatment of port wine stains.	Adatto	Uncontrolled	2010	1	1	1	1	1	1	0	0	0	1	1	1	1	2	1	0	1	1	1	1	1	1	1	1	0	1	0	1	0	1	0	0	0	0	1	0	0	1	0							1
Long-pulsed neodymium:yttrium-aluminum-garnet laser treatment for hypertrophic port-wine stains on the lips	Kono	Uncontrolled	2009	1	1	1	1	1	1	1	1	1	1	1	1	2	0	1	1	1	1	1	1	1	1	1	1	0	1	0	1	1	1	0	1	0	0	1	0	0	0	0							1
The assessment of port wine stains in children following multiple pulsed-dye laser treatments	Naran	Uncontrolled	2008	1	1	1	1	1	1	1	1	1	1	1	1	1	1	1	0	1	0	1	1	1	0	0	0	0	1	0	1	1	1	0	1	0	0	1	0	0	1	0							1
Treatment of resistant port-wine stains with a variable-pulse pulsed dye laser	Kono	Uncontrolled	2007	1	1	1	1	1	1	1	1	1	1	1	1	1	1	1	1	1	1	0	1	0	1	1	1	0	1	0	1	1	1	0	1	0	0	1	0	0	0	0							1
Efficacy and safety of quasi-continuous, frequency-doubled Nd:YAG (532nm) laser therapy of port-wine stains	Farid-Ur-Rehman	Uncontrolled	2007	1	1	1	1	1	1	0	0	0	1	1	1	1	2	1	1	1	1	0	1	0	1	1	1	0	1	0	1	1	1	0	0	0	0	1	0	1	1	1							1
Efficacy of pulsed dye laser in facial port-wine stains in Indian patients	Sharma	Uncontrolled	2007	1	1	1	1	1	1	1	1	1	1	1	1	2	2	2	1	1	1	0	1	0	1	1	1	0	1	0	1	1	1	0	1	0	0	1	0	0	0	0							1
Evaluation of the treatment of port-wine stains with the 595-nm long pulsed dye laser: a large prospective study in adult Japanese patients	Asahina	Uncontrolled	2006	1	1	1	1	1	1	1	1	1	1	1	1	2	2	2	1	1	1	0	1	0	1	1	1	1	1	1	1	1	1	0	1	0	0	1	0	0	0	0							1
Outcomes of 532 nm frequency-doubled Nd:YAG laser use in the treatment of port-wine stains	Pence	Uncontrolled	2005	1	1	1	1	1	1	0	1	0	1	1	1	1	2	1	1	1	1	0	1	0	1	1	1	0	1	0	0	1	0	0	1	0	0	1	0	0	0	0							1
Alexandrite Laser for the Treatment of Resistan t and Hypertrophic Port Wine Stains: A Clinical, Histological and Histochemical Study	Grillo	Uncontrolled	2016	1	1	1	1	1	1	0	1	1	1	1	1	2	2	2	1	1	1	0	1	0	1	1	1	0	1	0	1	1	1	0	1	0	0	1	0	1	1	0							1
Double phase treatment with flashlamp-pumped pulsed-dye laser and long pulsed Nd:YAG laser for resistant port wine stains in adults. Preliminary reports	Bencini	Uncontrolled	2016	1	1	1	1	1	1	1	1	1	1	1	1	2	2	2	1	1	1	0	1	0	1	1	1	1	1	1	1	1	1	0	1	0	0	1	0	0	1	0							1
Intraoperative monitoring of blood perfusion in port wine stains by laser Doppler imaging during vascular targeted photodynamic therapy: A preliminary study	Chen	Uncontrolled	2016	1	1	1	1	1	1	0	1	0	1	1	1	2	2	2	0	1	1	1	1	1	1	0	1	0	1	0	1	1	1	0	1	0	0	1	0	0	1	0							1
A new imaging technique for assessment of the effectiveness of long pulse Nd:YAG 532 nm laser in treatment of facial port wine stain	Al-Janabi	Uncontrolled	2017	1	1	1	1	1	1	1	1	1	1	1	1	2	2	2	1	1	1	0	1	0	1	1	1	0	0	0	1	1	1	0	1	0	0	1	0	0	1	0							1
A Clinical Study of HMME-PDT Therapy in Chinese Pediatric patients with Port-wine stain	Li-Qiang	Uncontrolled	2018	1	1	1	1	1	1	1	1	1	1	1	1	2	2	2	1	1	1	0	1	0	1	1	1	0	1	0	1	1	1	0	1	0	0	1	0	1	1	1							0
High-energy 595 nm pulsed dye laser improves refractory port-wine stains	Bernstein	Uncontrolled	2006	1	1	1	1	1	1	1	1	1	1	1	1	1	2	1	1	1	1	1	1	1	0	0	0	0	1	0	1	0	1	0	1	0	0	1	0	0	0	0							1
Description and analysis of treatments for port-wine stain birthmarks.	Kelly	Uncontrolled	2005	1	0	1	1	1	1	1	0	0	1	1	1	2	2	2	1	1	1	0	1	0	1	1	1	0	1	0	1	1	1	0	0	0	0	1	0	0	0	0							1
Clinical study on clinical operation and post-treatment reactions of HMME-PDT in treatment of PWS.	Zhang	Uncontrolled	2017	1	1	1	1	1	1	0	0	0	1	1	1	1	2	1	1	1	1	0	1	0	1	1	1	0	1	0	1	1	1	0	0	0	0	1	0	0	1	0							1
[Own clinical experience in treatment of port-wine stain with KTP 532 nm laser].	Latkowski	Uncontrolled	2005	1	1	1	1	1	1	1	0	0	1	1	1	1	1	1	1	1	1	1	1	1	1	1	1	0	1	0	1	0	1	1	0	0	0	0	0	0	0	0							1
Application of different noninvasive diagnostic techniques used in HMMEPDT in the treatment of port wine stains	Wen	Uncontrolled	2019	1	1	1	0	1	0	0	0	0	1	1	1	1	0	1	0	1	0	0	1	0	0	0	0	0	1	0	0	0	0	0	0	0	0	0	0	0	0	0							0
Clinical Study on Hemoporfin PDT for Infant Facial Port-Wine Stains	Zhang	Uncontrolled	2019	1	1	1	1	1	1	1	1	1	1	1	1	1	1	1	0	1	1	1	1	1	1	0	1	0	1	0	1	1	1	0	0	0	0	0	0	0	0	0							1
Successful treatment of facial vascular skin diseases with a 577‐nm pro‐yellow laser	Mohamed	Uncontrolled	2019	1	1	1	1	1	1	1	1	1	1	1	1	1	1	1	1	1	1	1	1	1	1	1	1	0	1	0	1	1	1	0	0	0	0	0	0	0	0	0							1
Characterization of Laser‐Resistant Port Wine Stain Blood Vessels Using In Vivo Reflectance Confocal Microscopy	Fu	Uncontrolled	2019	1	1	1	1	1	1	1	1	1	1	1	1	1	0	0	1	1	1	1	1	1	0	0	0	0	1	0	1	0	1	0	0	0	0	0	0	0	0	0							1
Characterization of Laser‐Resistant Port Wine Stain Blood Vessels Using In Vivo Reflectance Confocal Microscopy	Sadeghinia	Uncontrolled	2019	1	1	1	1	1	1	1	1	1	1	1	1	2	1	2	1	1	1	1	1	1	1	1	1	0	1	0	1	1	1	0	0	0	0	0	0	0	0	0							1
Treatment of facial port-wine stains with intense pulsed light: a prospective study	Özdemir	Uncontrolled	2008	1	1	1	1	1	1	1	1	1	1	1	1	1	2	2	1	1	1	0	1	0	1	1	1	1	1	1	1	1	1	0	1	0	1	1	1	1	0	0							1
Unconventional Use of Intense Pulsed Light	Piccolo	Uncontrolled	2014	0	1	0	0	1	0	0	0	0	1	1	1	0	2	1	1	1	1	1	1	0	0	0	0	0	1	0	1	1	1	0	0	0	0	1	0	1	0	0							0
Fluorescence monitoring of a photosensitizer and prediction of the therapeutic effect of photodynamic therapy for port wine stains	Wang	Uncontrolled	2010	1	1	1	1	1	1	0	0	0	1	1	1	0	0	0	0	1	0	0	1	0	0	0	0	0	1	0	0	0	0	0	1	0	0	1	0	0	1	0							1
Utility of Dermoscopy before and after Laser Irradiation in Port Wine Stains	Shirakawa	Uncontrolled	2012	1	1	1	0	1	0	0	1	0	1	1	1	0	0	0	1	1	1	1	1	1	0	0	0	0	1	0	1	1	1	0	0	0	0	0	0	0	0	0							1
Noninvasive In Vivo Assessment of Vessel Characteristics in Capillary Vascular Malformations Exposed to Five Pulsed Dye Laser Treatments	Sivarajan	Uncontrolled	2005	1	1	1	1	1	1	0	0	0	1	1	1	0	0	0	1	1	1	1	1	1	0	0	0	1	1	1	1	0	0	0	0	0	0	0	0	0	0	0							1
Efficacy of the 1.5 millisecond pulse-duration, 585 nm, pulsed-dye laser for treating port-wine stains	Bernstein	Uncontrolled	2005	1	1	1	1	1	1	0	0	0	1	1	1	1	1	1	0	1	0	0	1	0	0	0	0	0	1	0	1	0	1	0	0	0	0	1	0	0	0	0							1
Prospective comparison treatment of 595-nm pulsed-dye lasers for virgin port-wine stain.	Yu	Within-patient controlled; no (site) randomization	2015	1	1	1	1	1	1	0	1	0	1	1	1	2	2	2	1	1	1	1	1	1	1	1	1	1	1	1	1	1	1	0	1	1	0	1	0	0	1	0	0	0	0	1	1	1	1
The assessment of pulsed dye laser treatment of port-wine stains with reflectance confocal microscopy.	Ren	Controlled; site-division non-randomized	2014	1	1	1	1	1	1	0	1	0	1	1	1	2	2	2	1	1	1	1	1	1	0	0	0	0	0	0	0	0	0	0	1	0	0	1	0	0	0	0	0	0	0	1	1	1	1
Treatment of port wine stains with pulsed dye laser and topical timolol: a multicenter randomized controlled trial.	Passeron	Between-patient controlled; randomized	2014	1	1	1	1	1	1	1	1	1	1	1	1	2	2	2	1	1	0	0	1	0	0	1	0	0	1	0	1	1	1	0	1	0	0	1	0	0	1	0	0	0	0	1	1	1	1
Investigation of photodynamic therapy optimization for port wine stain using modulation of photosensitizer administration methods.	Wang	Between-patient controlled; randomized	2013	1	1	1	1	1	1	0	0	0	1	1	1	0	0	0	1	1	1	0	1	0	0	0	0	0	0	0	1	1	1	0	1	0	0	1	0	1	0	0	0	0	0	0	0	0	1
Treatment of port-wine stains with a short pulse width 532-nm Nd:YAG laser	Reddy	Within-patient controlled; not-randomized	2013	1	1	1	1	1	1	1	0	0	1	1	1	2	2	2	1	1	1	0	1	0	1	1	1	1	1	1	1	1	1	0	0	0	0	1	0	0	0	0	0	0	0	1	1	1	1
A randomized controlled trial to optimize indocyanine green-augmented diode laser therapy of capillary malformations.	Klein	Within-patient controlled; randomized	2013	1	1	1	1	1	1	1	1	1	1	1	1	2	2	2	1	1	1	1	1	1	1	1	1	1	1	1	0	1	0	0	1	0	0	1	0	0	1	0	0	0	0	1	1	1	1
Double pass 595 nm pulsed dye laser at a 6 minute interval for the treatment of port-wine stains is not more effective than single pass.	Peters	Within-patient controlled; randomized	2012	1	1	1	1	1	1	1	1	1	1	1	1	2	2	2	0	1	1	0	1	0	1	1	1	1	1	1	1	1	1	1	1	1	0	1	0	0	1	0	0	0	0	1	1	1	1
Indocyanine green-augmented diode laser treatment of port-wine stains: clinical and histological evidence for a new treatment option from a randomized controlled trial.	Klein	Within-patient controlled, randomized	2012	1	1	1	1	1	1	0	1	0	1	1	1	2	2	2	1	1	1	1	1	1	1	1	1	0	1	1	1	1	1	0	1	0	1	1	1	0	1	0	0	0	0	1	1	1	1
Efficacy and safety of hemoporfin in photodynamic therapy for port-wine stain: a multicenter and open-labeled phase IIa study.	Zhao	Open-label, between-patient comparison of 3 exposure times, non-randomized	2011	1	1	1	1	1	1	1	1	1	1	1	1	1	2	1	1	1	1	0	1	0	1	1	1	0	1	0	0	0	0	0	1	0	0	1	0	0	0	0	0	0	0	1	0	1	1
Treatment of resistant port wine stains (PWS) with pulsed dye laser and non-contact vacuum: a pilot study	Kautz	Within-patient controlled; no (site) randomization	2010	1	1	1	0	1	0	0	0	0	1	1	1	0	0	0	0	1	1	0	1	0	0	0	0	0	0	0	1	1	1	0	1	0	0	1	0	0	0	0	0	0	0	0	1	0	1
Comparison of two dye lasers in the treatment of port-wine stains.	Nilsson	Within-patient controlled; no (site) randomization	2010	1	1	1	1	1	1	1	0	0	1	1	1	0	2	2	1	1	1	1	1	1	1	1	1	0	1	0	1	1	1	1	0	0	0	1	0	0	1	0	0	0	0	1	1	1	0
Split-face comparison of intense pulsed light with short- and long-pulsed dye lasers for the treatment of port-wine stains	Babilas	Within-patient controlled; no (site) randomization	2010	1	1	1	1	1	1	0	1	1	1	1	1	2	2	2	1	1	1	1	1	1	1	1	1	0	1	0	0	1	0	0	1	0	0	1	0	0	1	0	0	0	0	1	1	1	1
Combined benzoporphyrin derivative monoacid ring photodynamic therapy and pulsed dye laser for port wine stain birthmarks.	Tournas	Within-patient controlled; no (site) randomization	2009	1	1	1	0	1	0	1	1	1	1	1	1	2	2	2	0	1	0	0	1	0	1	1	1	0	1	0	1	1	1	1	1	0	1	1	0	1	0	0	0	0	0	0	0	0	1
Pulsed dye laser vs. intense pulsed light for port-wine stains: a randomized side-by-side trial with blinded response evaluation.	Faurschou	Within-patient controlled, site-randomisation	2009	1	1	1	1	1	1	1	1	1	1	1	1	2	2	2	0	1	0	1	1	1	1	1	1	1	1	1	1	1	1	1	1	1	0	1	0	1	0	0	0	0	0	1	1	1	1
Influence of drug-light-interval on photodynamic therapy of port wine stains-simulation and validation of mathematic models.	Huang	Combined between-patient and within-patient controlled, no (site) randomization	2008	1	1	1	1	1	1	0	0	0	1	1	1	0	2	1	1	1	1	0	1	0	0	1	1	0	1	0	1	1	1	0	0	0	0	1	0	1	0	0	0	0	0	1	1	1	1
Does dye laser treatment with higher fluences in combination with cold air cooling improve the results of port-wine stains?	Hammes	Within-patient controlled; no (site) randomization	2007	1	1	1	1	1	1	1	1	1	1	1	1	2	2	2	1	1	1	0	1	0	1	1	1	0	0	0	1	1	1	0	1	0	0	1	0	1	0	0	0	0	0	0	0	0	0
The effect of varying pulse duration, wavelength, spot size, and fluence on the response of previously treated capillary vascular malformations to pulsed-dye laser treatment	Sivarajan	Within-patient controlled; no (site) randomization	2006	1	1	1	1	1	1	1	1	1	1	1	1	0	2	0	1	1	1	0	1	1	0	0	0	0	1	0	1	1	1	1	1	1	0	1	0	1	0	0	0	0	0	1	1	1	1
The treatment of port-wine stains with the pulsed-dye laser at 2-week and 6-week intervals: a comparative study	Tomson	Within-patient controlled; no (site) randomization	2006	1	1	1	1	1	1	1	1	1	1	1	1	0	1	0	1	1	1	0	1	0	0	1	1	0	1	0	0	1	0	0	1	0	0	1	0	1	1	0	0	0	0	1	1	1	1
Long-pulsed neodymium:yttrium-aluminum-garnet laser treatment for port-wine stains	Yang	Within-patient controlled, site-randomized, open label	2005	1	1	1	1	1	1	1	1	1	1	1	1	1	2	2	1	1	1	1	1	1	1	1	1	0	1	0	0	0	0	0	1	0	0	1	0	1	0	0	0	0	0	1	1	1	1
A comparative study of a 595-nm with a 585-nm pulsed dye laser in refractory port wine stains	Yung	Within-patient controlled; no (site) randomization	2005	1	1	1	1	1	1	0	1	0	1	1	1	2	2	2	1	1	1	1	1	1	1	1	1	0	1	0	1	1	1	0	1	0	0	1	0	1	0	0	0	0	0	1	1	1	1
Treatment of port wine stains with photodynamic therapy, using pulsed dye laser as a light source, compared with pulsed dye laser alone: a pilot study	Evans	Within-patient controlled, site randomisation, open-label	2005	1	1	1	1	1	1	1	1	1	1	1	1	1	2	1	0	1	0	1	1	1	1	1	1	1	1	1	1	1	1	0	1	0	0	1	0	1	0	0	0	0	0	0	0	0	1
The role of the Lumina intense pulsed light system in the treatment of port wine stains--a case controlled study	Reynolds	Within-patient controlled; no site-randomization	2005	1	1	1	1	1	1	1	1	1	1	1	1	2	2	2	1	1	1	0	1	0	1	1	1	0	1	0	1	1	1	1	1	1	1	1	0	1	0	0	0	0	0	0	1	1	0
Pulsed dye laser treatment of capillary malformations in infants at 2-weekly versus 3-monthly intervals, reducing the need for general anaesthesia	Swan	Within-patient controlled; site randomization	2016	1	1	1	1	1	1	1	1	1	1	1	1	2	2	2	1	1	1	0	1	0	1	1	1	1	1	1	1	1	1	0	1	0	0	1	0	1	1	0	0	0	0	1	1	1	1
Split lesion randomized comparative study between long pulsed Nd:YAG laser 532 and 1,064 nm in treatment of facial port-wine stain	Al-Dhalimi	Within-patient controlled; site-randomization	2016	1	1	1	1	1	1	1	1	1	1	1	1	2	2	2	1	1	1	1	1	1	1	1	1	0	1	0	1	0	1	0	1	0	0	1	0	1	1	0	0	0	0	1	1	1	1
Hemoporfin Photodynamic Therapy for Port-Wine Stain: A Randomized Controlled Trial	Zhao	Within-patient controlled; double blind; randomized	2016	1	1	1	1	1	1	1	1	1	1	1	1	2	2	2	1	1	1	1	1	1	1	1	1	0	1	1	1	0	1	0	1	0	1	1	1	1	0	0	1	1	1	1	1	1	1
Treatment of recalcitrant port-wine stains (PWS) using a combined pulsed dye laser (PDL) and radiofrequency (RF) energy device	Bae	Within-patient controlled; no (site) randomization	2017	1	1	1	1	1	1	1	1	1	1	1	1	1	2	1	1	1	1	0	1	0	1	1	1	1	1	1	0	0	0	0	1	0	0	1	0	1	0	0	1	0	0	0	1	1	1
A randomized side-by-side study comparing alexandrite laser at different pulse durations for port wine stains	Carlsen	Within-patient controlled; site-randomization	2017	1	1	1	1	1	1	1	1	1	1	1	1	2	2	2	1	1	1	0	1	0	1	1	1	0	1	0	1	1	1	1	1	0	1	1	0	1	1	0	0	0	0	0	0	0	1
Treatment of port wine stains using Pulsed Dye Laser, Erbium YAG Laser, and topical rapamycin (sirolimus)-A randomized controlled trial	Greveling	Within-patient controlled; site-randomization	2017	1	1	1	1	1	1	1	1	1	1	1	1	2	2	2	0	1	0	1	1	1	1	1	1	1	1	1	1	1	1	0	1	0	0	1	0	1	1	0	0	0	0	0	0	0	0
The association between treatment reactions and treatment efficiency of Hemoporfin-photodynamic therapy on port wine stains: A prospective double blind randomized controlled trial	Tang	Between-patient controlled; randomized	2017	1	1	1	0	1	1	1	1	1	1	1	1	0	2	0	0	1	0	0	1	0	1	1	1	0	1	1	0	1	0	0	1	0	1	1	1	1	0	0	1	1	1	0	1	1	1
Side-by-side comparison of photodynamic therapy and pulsed-dye laser treatment of port-wine stain birthmarks	Gao	Within-patient controlled; site-randomization	2013	1	1	1	1	1	1	1	1	1	1	1	1	2	2	2	1	1	1	1	1	1	1	1	1	1	1	1	1	1	1	1	1	1	0	1	0	1	0	0	0	0	0	1	0	1	1
A Split-Face Study of Dual-Wavelength Laser on Neck and Facial Port-Wine Stains in Chinese Patients	Tu	Within-patient controlled; site-randomization	2015	1	1	1	1	1	1	1	1	1	1	1	1	1	2	1	1	1	1	0	1	0	1	1	1	0	1	0	0	1	0	0	1	0	0	1	0	1	1	0	0	0	0	1	1	1	1
In Vivo Investigation of the Safety and Efficacy of Pulsed Dye Laser with Two Spot Sizes in Port-Wine Stain Treatment: A Prospective Side-by-Side Comparison	Yu	Within-patient controlled; site-randomization	2017	1	1	1	1	1	1	1	1	1	1	1	1	2	2	2	0	1	1	1	1	1	1	1	1	0	1	0	1	1	1	0	1	0	0	1	0	1	0	0	0	0	0	1	1	1	1
Pulsed Dye Laser at Subpurpuric Settings for the Treatment of Pulsed Dye Laser-Induced Ecchymoses in Patients With Port-Wine Stains	Brauer	Within-patient controlled; site-randomization (for echymoses-treatment)	2018	1	1	1	1	1	1	0	1	1	1	1	1	2	2	2	0	1	0	0	1	0	1	1	1	0	1	0	1	1	1	0	1	0	0	1	0	1	0	0	0	0	0	1	1	1	1
Safety and efficacy of dual-wavelength laser (1064 + 595 nm) for treatment of non-treated port-wine stains	Wang	Within-patient controlled; randomized	2018	1	1	1	1	1	1	1	1	1	1	1	1	1	1	1	0	1	0	1	1	1	1	1	1	0	1	0	1	1	1	0	1	0	0	1	0	1	0	0	0	0	0	1	1	1	1
A dose-finding study for hemoporfin in photodynamic therapy for port-wine stain: A multicenter randomized double-blind phase IIb trial	Wu	Between-patient controlled; randomized	2018	1	1	1	1	1	1	1	1	1	1	1	1	1	2	1	1	1	1	1	1	1	1	1	1	1	1	1	1	1	1	0	1	0	0	1	0	1	0	0	1	1	1	1	1	1	1
EMLA cream does not influence efficacy and pain reduction during pulsed-dye laser treatment of port-wine stain: a prospective side-by-side comparison	Yu	Within-patient controlled; randomized	2018	1	1	1	1	1	1	0	1	0	1	1	1	1	2	2	0	1	0	1	1	1	1	1	1	0	1	0	0	1	0	0	1	0	0	1	0	1	0	0	1	0	1	1	1	1	1
Shorter Treatment Intervals of East Asians with Port-Wine Stain with Pulsed Dye Laser Are Safe and Effective-A Prospective Side-by-Side Comparison	Yu	Within-patient controlled; site randomization	2018	1	1	1	1	1	1	1	1	1	1	1	1	1	2	2	0	1	0	1	1	1	1	1	1	0	1	0	0	1	0	0	1	0	0	1	0	0	0	0	0	0	0	1	1	1	1
Double Pass 595nm Pulsed Dye Laser Does Not Enhance the Efficacy of Port Wine Stains Compared with Single Pass: A Randomized Comparison with Histological Examination	Yu	Within-patient controlled; site randomization	2018	1	1	1	1	1	1	1	1	1	1	1	1	2	2	2	0	1	0	1	1	1	1	1	1	0	1	0	0	1	0	0	1	0	0	1	0	0	1	0	0	0	0	1	1	1	1
Less is more: similar efficacy in three sessions and seven sessions of pulsed dye laser treatment in infantile port-wine stain patients	Zhu	Within-patients controlled; site randomization	2018	1	1	1	1	1	1	0	1	0	1	1	1	2	2	2	1	1	1	1	1	1	1	1	1	0	1	0	1	1	1	0	1	0	0	1	0	1	1	0	0	0	0	1	1	1	1
Reduction of pain in the treatment of vascular lesions with a pulsed dye laser and pneumatic skin flattening	Lanigan	Within-patient controlled; site-randomization	2009	1	1	1	0	1	0	0	0	0	1	1	1	0	0	0	0	1	0	0	1	0	0	1	1	0	0	0	1	1	1	0	0	0	0	1	0	0	0	0	0	0	0	0	0	0	1
A direct comparison of pulsed dye, alexandrite, KTP, and Nd:YAG lasers and IPL in patients with previously treated capillary malformations.	McGill	Within-patient controlled; no (site) randomization	2008	1	1	1	1	1	1	1	1	1	1	1	1	2	2	2	1	1	1	0	1	0	1	1	1	0	1	0	1	1	1	0	1	1	0	1	0	1	0	0	0	0	0	0	0	0	1
Immediate post-irradiation dermoscopic vascular changes versus purpura as a therapeutic endpoint in pulsed-dye laser treatment of port wine stains	Latif	Between-patients controlled; randomized	2019	1	1	1	1	1	1	1	1	1	1	1	1	2	1	2	1	1	1	1	1	1	1	1	1	0	0	0	1	1	1	1	0	1	1	0	0	1	0	0	0	0	0	1	1	1	1
Electrosclerotherapy as a Novel Treatment Option for Hypertrophic Capillary Malformations: A Randomized Controlled Pilot Trial	Horbach	Within-patients controlled; site-randomization	2020	1	1	1	1	1	1	1	1	1	1	1	1	2	1	2	1	1	1	1	1	1	1	1	1	1	0	0	1	1	1	0	0	0	0	0	0	0	0	0	1	1	1	1	1	1	1
a Sex, age, hypertrophic lesions, Fitzpatrick skin phototype, and previous treatments were considered principal confounders that should be reported in both controlled and uncontrolled studies.
b Studies wherein all individual outcome scores have been reported but not variability parameters the item was answered yes (because variability parameters can be derived retrospectively).
c Item was answered 'yes' when no statistical tests were performed.
d Item number 14, 15, 21-25, and 27 were considered irrelevant for uncontrolled studies.
[truncated: 38 more columns]
