# Supplementary material for: Clinical outcome measures and scoring systems used in prospective studies of port wine stains: A systematic review
Source: PLoS One. 2020 Jul 2;15(7):e0235657. doi: 10.1371/journal.pone.0235657 (PMC7332045; doi:10.1371/journal.pone.0235657)
Supplement: S3 Appendix — (XLSX) [file pone.0235657.s005.xlsx]

## Sheet: Studies
Title	First author	Year	Country of first author	Number of patients	Number of PWS patients	Sex, number of females (%)	Mean age (years)	Multiple/single treatment group(s)	Treatment arms (N)	Intervention(s)	Study design	Population	Follow-up after last laser session (i.e., timing of evaluation)	Outcome measures	Photographs (yes/no)	Standardized photographs (yes/no)	Outcome definition/scale	Statistical reporting/analysis	Blinded assessor (y/n)	Indepentent (from each other) assessors (y/n)	Multiple assessors	Assessor background	Phys. GA	IGA	Global (efficacy) assessment	Side-effects/adverse events registration	Phys - other fact	Invest - other fact	Patient global assessment	Patient-other	Patient satisfaction	Parental assessment	Colorimetry Δa* + ΔE + blanching %	Colorimeter - other	CIE ΔE	CIE Δa*	Erythema a*	Imaging modality	Digital photograph analysis technique	Erythema index (EI; color measurement instrument)	Erythema index (dig photog)	Biopsy	Photospectrometer	Dermatype erythema and Vascularity degree	Other
Prospective comparison treatment of 595-nm pulsed-dye lasers for virgin port-wine stain.	Yu	2015	China	22	22	11 (50)	5	Multiple	2	595 nm PDL Vbeam with csc versus 595 nm PDLCynergy with cac	Within-patient controlled; no (site) randomization		2 months	Chromameter (CR400)			Δa*,ΔE and blanching efficiency was calculated.	Mean ± SD values															X
														Physician evaluation of standardized photographs (4 blinded plastic surgeons)	Y	Y	No improvement (0%, score 1), poor (1–25%, score 2), fair (25–50%, score 3), good (50–75%, score 4), or excellent (75–100%, score 5)	Mean ± SD values	Y		Y	Plastic surgeons	X (not called so)		X
														Adverse events were recorded				Frequencies were reported								X
Intraoperative, real-time monitoring of blood flow dynamics associated with laser surgery of port wine stain birthmarks.	Yang	2015	USA	24	24	11 (45.8)	29	Multiple	2	595 nm PDL or 755 nm Alexandrite; investigation of LSI	Uncontrolled		NL	Two co-authors (Kelly + Nelson) assesed standardized (OMNIA) photographs	Y	Y	Blanching scores of 0% and 100% represented no discernible change in PWS appearance or complete blanching of the PWS, respectively. A negative blanching score indicated darkening of the PWS.	Individual scores visualized/reported	NL		Y	Dermatologists	X (not called so)		X
														Peri-procedural Laser Speckle Imaging			blood flow reduction																					X
A medical manipulator system with lasers in photodynamic therapy of port wine stains.	Wang	2014	China	296	296	112 (60.2)	NL	Single (range 3-42)	1	PDT (unknown photosensitizer) + 532 nm Nd:YAG	Uncontrolled; compared with historic cohort without MMS; development of medical manipulator (MMS)		6 months to 3 years	Independent experts evaluated pre and post photographs	Y	No	Grade I excellent: colour is close to normal skin colour and no scar formation; Grade II good: marked blanching, thicker lesion become flat, no scar formation; Grade III fair: partial blanching, thicker lesion becomes moderately flat; Grade IV poor: slight blanching, thicker lesion becomes slightly flat; and Grade V: no change”.	Frequencies reported	Y		Y	Experts'	X (not called so)		X
														Adverse events were recorded												X
Variables affecting clinical response to treatment of facial port-wine stains by flash lamp-pumped pulsed dye laser: The importance of looking beyond the skin	Bencini	2014	Italy	67	86	34 (50.7)	NL (median 49)	Single	1	595 nm PDL with CSC with various settings; Correlation analysis on demographic pattern and patient characteristics within PDL	Uncontrolled	Adults with difficult-to-treat facial PWS	8 weeks	2 physicians (operator and 1 independent observer) evaluated photographs of baseline and 3m	Y	No	No or minimal improvement; fair improvement; good improvement; and excellent improvement, i.e., total clearance or almost total clearance of lesions. (Reference to the standard quartile categories)	% of excellent response were reported	N		Y	1 physician + dermatologist	X (not called so)		X
														Videodermoscope			Capillaroscopic pattern, type I (Type I is characterized by blobs of tortuous, superficial, enlarged capillary loops )and type II (Type II consists of typical rings and arched lines arising from ectasias of the superficial horizon vascular plexus, without blobs)	Results were described																				X (videodermoscope)
The assessment of pulsed dye laser treatment of port-wine stains with reflectance confocal microscopy.	Ren	2014	China	11	11	5 (45.5)	24.8	Single	1	595 nm PDL with CSC; Correlation of various pulse durations and RCM parameters	Within-patient controlled	Untreated patients	2 months post-final	Comparison of photographs by an independent, blinded dermatologist	Y	No	Poor (< 25%), fair (26 – 50%), good (51 – 75%), and excellent (76-100%)	Frequencies reported; correlation	Y		No	Dermatologist	X (not called so)		X
														RCM (reflectance confocal microscopy)			Vessel diameter, density	Mean + SD values																				X (RCM)
Assessment of tissue perfusion changes in port wine stains after vascular targeted photodynamic therapy: a short-term follow-up study.	Ren	2014	China	17	17	12 (70.6)	22.8	Single	1	PSD-007 with 532 nm Nd:YAG; LSI measurements on PDT treatment	Uncontrolled		3-6 months	1 independent experienced clinician evaluated before and after digital photographs	Y	No	0—no significant change (−), 25%—minimal lightening (+); result not remarkable, 50 %—obvious lightening (++); somewhat remarkable result, 75 %—slight residual color (+++), 100 %—appears as normal skin (++++).	Frequenceis reported, correlation	NL		No	experienced clinician'	X (not called so)		X
														Laser Speckle Imaging			[tissue perfusion changes] = ( 1−ΔSFI posttreatment/ΔSFIpretreatment) x 100 (%)	Mean values, differences																				X (LSCI)
														Adverse events were recorded												X
Treatment of port wine stains with pulsed dye laser and topical timolol: a multicenter randomized controlled trial.	Passeron	2014	France	22	22	NL	NL (range 0,5-10)	Multiple	2	595 nm PDL with CSC with or without timolol	Between-patient controlled; randomized	Children	1 month	2 independent, blinded Physicians evaluated standardized pre and post photographs using an Investigator Global assessment.	Y	Y	Rating from -1 to 4 (-1, worsening; 0, no change; 1, slight improvement; 2, moderate improvement; 3, marked improvement; 4, complete clearance).	% of marked or complete improvement reported.	Y		Y	physician		X	X
														Patient and parents' tolerance and satisfaction			VAS 0-10 (poor to excellent)	Mean values													X (patient/parent)
														Adverse events were recorded				Results described								X
Use of reflectance spectrophotometry to predict the response of port wine stains to pulsed dye laser.	Halachmi	2014	Israel	48	48	20 (41.7)	15.6	Single	1	585 nm PDL with CAC; Correlation of spectrophotometric results with visual assessment.	Uncontrolled		'after last treatment'	One team reviewed photographs, second team evaluated clinical appearance at patient appointments. Teams were blinded to the results of the other.	Y	No	The parameters evaluated were general response to treatment (excellent/good/fair/poor according to Achauer and Currie (i.e., Class 0-V, converted to E/G/F/P), percentage of bleaching, and changes in the texture and border of the lesion. The overall results were then ranked as excellent, good, moderate, or unchanged.	Frequencies reported	NL		Y	NL					X (general response, % bleaching, texture and border changes)
														Reflectance spectrophotometer (X-Rite) on high-pigmented areas compared to unaffected adjacent skin			difference in % of reflected lights at 585 nm between affected and unaffected skin	Mean % difference; correlation																									X
Investigation of photodynamic therapy optimization for port wine stain using modulation of photosensitizer administration methods.	Wang	2013	China	30	30	NL	NL	Single	1	PSD-007 PDT + 532 nm LDA laser; Comparison of injection methods in second PDT session	Between-patient controlled; randomized		2-3 months	Lesion sites were examined visually and photographs were taken before and after treatment.	Y	No	Grading according to Gilchrest: grade I become normal skin (75-100% clearance of red color), II slight residual color (50-75% clearance), obvious lightening III (25-50% clearance), IV minimal lightening (~25% clearance of red color)	Individual scores reported; correlation	NL		NL	NL		X (not called so)	X
														Fluorescence spectrometer			Therapeutic effect correlation index (TECI)	Individual scores reported; correlation																				X (photosensitizer detection only)
Treatment of neck port-wine stain with intense pulsed light in Chinese population.	Wang	2013	China	29	29	16 (55.2)	19.4	Single	1	515-1200 nm IPL	Uncontrolled	Chinese patients	3 months	Erythema index calculated by mexameter (= narrow band simple reflectance meter)			Outside, midline and inside of the regions were respectively measured with the instrument and the mean values were calculated by division of the summation with 3. EI difference value was calculated by preoperative value minus postoperative value.	Mean values reported																						X
														2 blinded investigators assessed based on lesion color, teleangectasis and size; standardized photographs	Y	Y	Poor (0 – 25% improve- ment), fair (26 – 50% improvement), good (51 – 75% improvement), or excellent (76 – 100% improvement).	Frequencies reported	Y		Y	Investigators		X (not called so)	X
														Patient satisfaction			Poor (not satisfied at all), fair (slightly satisfied), good (moderately satisfied), or excellent (very satisfied).	Rate of good/excellent satisfaction reported													X
														Adverse events were recorded				Frequencies reported								X
Treatment of port-wine stains with a short pulse width 532-nm Nd:YAG laser	Reddy	2013	USA	5	5	4 (80)	36.4	Single	1	532 nm Nd:YAG with CC vs. Non-treated control site	Within-patient controlled; not-randomized		1 month posttreatment	Blinded investigator assessed overall color, size, thickness, and texture by comparing the quadrant with pre-treatment photographs	Pre	-	Before, immediately after and after 1 month. Quadrants assessed for purpura, side effects and edema. 1-7 color grade and texture level (flat/hypertrohic/cobbled or other).	Individual scores reported	Y		N	Investigator						X (pre and post color grade and texture level)
														Blinded investigator assessed standardized pre and post photographs	Y	Y	PWS improvement: O = 0%improvement. 1 = 1,0-25% improvement. 2= 26%-50% improvement, 3 = 51%-75% improvement, 4 = 76%-100% improvement).	Individual scores reported	Y		N	Investigator		X (not called so)	X
														Patient reported pain score			Wong-Baker FACES scale (VAS 0-10)	Individual scores reported												X (pain)
														Biopsy			Histopathologic specimens were evaluated for vascular changes, depth of vascular injury, vessel number, and vessel diameter by a board-certified dermatopathologist.	Change in vessel number and diameter																								X
														Adverse events were recorded				Frequencies reported								X
A randomized controlled trial to optimize indocyanine green-augmented diode laser therapy of capillary malformations.	Klein	2013	Germany	15	15	9 (60)	NL (median 25)	Multiple	3	ICG + DL (+IPL) vs. 585 nm PDL with CSC vs. IPL alone	Within-patient controlled; randomized		(6 weeks and) 3 months	Medical student (blinded observer), photographs	Y	No	No clearance (0%), slight clearance (<25%), moderate clearance (25–50%), good clearance (51–75%), or excellent clearance (>75%) by the blinded observer by means of color digital photography.	Inidividual scores and means reported	Y		N	Medical student		X (student; not called so)	X
														Medical student (blinded observer), photographs	Y	No	0-10 score for cosmetic appearance before and after treatment	Mean values reported	Y		N	Medical student						X (cosmetic appearance)
														Patient preferred therapy																X (patient preference)
														Patient reported clearance			No clearance (0%), slight clearance (<25%), moderate clearance (25–50%), good clearance (51–75%), or excellent clearance (>75%).	Inidividual scores and means reported											X (not called so)
														Patient reported cosmetic appearance			Furthermore, the cosmetic appearance of the treatment area was rated on a scale from 0 (very bad cosmetic appearance) to 10 (very good cosmetic appearance) at each visit by the patient	Mean values reported												X (cosmetic appearance; static)
														Pain scores			(VAS) ranging from 0 to 10 (0 = no pain; 10 = extremely severe pain)	Range and means reported												X (pain)
														Adverse events were recorded			Mild, moderate or severe side-effects	Frequencies reported								X
														Colorimeter (colorStriker)			Mean value of 5 measurements. CIEL*a*b* values. Color difference with contralateral skin. ΔT =[(ΔL*)2 + (Δa*)2 + (Δb*)2]1/2. Clearance effect = ΔTafter treatment/ ΔTbefore treatment x 100(%)	Individual values reported; correlation																X ΔT and clearance rate
Long-pulsed 1,064-nm high-energy dye laser improves resistant port wine stains: 20 report cases.	Liu	2012	China	20	20	11 (55)	27	Single	1	1064 nm Nd:YAG with CC	Uncontrolled	595 nm PDL-Resistant PWS	3 months	Trained and independent observer by comparing pre and post treatment photographs (standardized)	Y	Y	Clearing of the treated vessels was graded according to the following scale for each site: 0 to 30 % (no improvement), 31 to 60 % (mild improvement), 61 to 90% (moderate improvement), and 91 to 100% (significant improvement, nearly cured).	Frequencies reported	N		N	Observer	X (not called so)		X
														Adverse events were recorded			Side-effects and complications were recorded at each session (and 6 months after the last treatment).	Results described								X
Double pass 595 nm pulsed dye laser at a 6 minute interval for the treatment of port-wine stains is not more effective than single pass.	Peters	2012	The Netherlands	17	17	11 (64.7)	39.5	Single	1	595 nm PDL with CSC; double pass versus single pass	Within-patient controlled; randomized		3 months	PhGA by two blinded dermatologists; assessed standardized photographs pre-treatment and 3 months after the second treatment.	Y	Y	Visual analogue scale (VAS) ranging from 0 to 10 (0 = worsening or no improve- ment at all, 10 = complete clearance)	Inidividual scores and means reported	Y		Y	Dermatologists	X		X
														patient global assessment (PGA)			Scored the improvement on a scale of 1–4 (1 = poor, 2 = moderate, 3 = good, 4 = very good).	Rate of poor and moderate was reported											X
														Reflectance spectrophotometer			ΔE* and Δa*. Mean of 3 measurements of darkest areas of PWS and corrected with surrounding normal skin.	Mean values were reported																	x (spectrophotometer)	x (spectrophotometer)							X
														Adverse events were recorded				Results described								X
Topical application of 5-aminolevulinic acid followed by 595-nm pulsed dye laser irradiation for the treatment of recalcitrant port-wine stains: a primary study.	Liu	2012	China	35	35	19 (54.3)	NL	Single	1	5-ALA (PDT) + 595 nm PDL with CSC	Uncontrolled	Recalcitrant PWS	2 months	Two physicians assessed randomized photographs independently	Y	No	(1 = 1 – 25%, 2 = 26 – 50%, 3 = 51 – 75% and 4 ≥ 75% improvement).	Rate of moderate and mild improvement reported; mean reported	NL		Y	Physician	X (not called so)		X
														Adverse events were recorded				Frequencies reported								X
Indocyanine green-augmented diode laser treatment of port-wine stains: clinical and histological evidence for a new treatment option from a randomized controlled trial.	Klein	2012	Germany	32	32	16 (50)	NL (median 33)	Multiple	3	ICG+ 810 nm DL versus 585 nm PDL versus 810 nm DL alone	Within-patient controlled, randomized		(6 and) 12 weeks	Patient-reported cosmetic score at each visit			score 0 – 10 (0, very poor cosmetic appearance; 10, very good cosmetic appearance).	Mean scores were reported												X (cosmetic appearance; static)
														Patient-reported clearance at each visit			no clearance, slight clearance (< 25%), moderate clearance (25–50%), good clearance (51–75%), or excellent clearance (> 75%). Patients judged to be ‘almost cured’, ‘great improvement’ and ‘some improvement’ were defined as ‘response’, and those judged to be ‘almost cured’ and ‘great improvement’ were defined as ‘significant response’.	Mean scores reported											X (not called so)
														Pain score			VAS (0-10)	Mean ± SD scores were reported												X (pain)
														The cosmetic appearance were evaluated for each visit by two independent dermatologists using photographs	Y	Y	Cosmetic appearance before and after treatment on a 0-10 VAS (0, very poor cosmetic appearance; 10, very good cosmetic appearance)	Mean scores were reported	Y		Y	investigators/dermatologists					X (Cosmetic appearance)
														Two independent blinded investigaors assessed standardized photographs	Y	Y	No clearance, slight clearance (< 25%), moderate clearance (25–50%), good clear- ance (51–75%), or excellent clearance (> 75%). If the investigators documented different values, the mean was calculated.	Mean scores reported	Y		Y	investigators/dermatologists	X (not called so)		X
														Biopsy			Vessel number and depth	Mean scores																								X
														Side-effects were recorded				Frequencies were reported								X
Efficacy and safety of hemoporfin in photodynamic therapy for port-wine stain: a multicenter and open-labeled phase IIa study.	Zhao	2011	China	40	40	NL	NL (16-50)	Single	1	HMME-PDT + 532 nm Nd:YAG; comparison of various laser exposure times	Open-label, between-patient comparison of 3 exposure times, non-randomized		8 weeks	3 independent ‘experts’ assessed standardized pre and post photographs independently.	Y	Y	Primary: ‘almost cured’ (PWS fading ≥90%), ‘great improvement’ (PWS fading 60–90%), ‘some improvement’ (PWS fading 20–60%) or ‘no improvement’ (PWS fading < 20%). The results were deemed valid only if two or more experts agreed. If initially no agreement could be reached, the degree of response was reevaluated until a consensus was achieved.	Response rates were reported	NL		Y	Experts'	X (not called so)		X
														Investigator assessed efficacy	NL	-	Secondary: results classified into ‘excellent’, ‘good’, ‘moderate’ and ‘ineffective’.	Rates were reported					X (second method; not called so)		X
														Patient-reported clearance			PWS fading was classified as ‘excellent’, ‘good’, ‘moderate’ and ‘ineffective’.	Rates were reported											X
														Adverse events were recorded				Frequencies were reported								X
Development and clinical evaluation of medical robot assisted photodynamic therapy of port wine stains.	Wang	2011	China	50	50	34 (68)	NL (2-37)	Single	1	PDT (photosensitizer NL) + unknown light source	Uncontrolled		2 to 3 months	‘Experts’ assessed photographs.	Y	No	Therapeutic responses were recorded in five grades: (I) excellent-colour was close to normal skin colour and no scar formation; (II) good-marked blanching, thicker lesion become flat, no scar formation; (III) fair-partial blanching, thicker lesion become flat moderately, (IV) poor-slight blanching, thicker lesion become flat slightly; and (V) no change.	Frequencies were reported	N		Y	Experts'	X (not called so)		X
Alexandrite laser for the treatment of port wine stains refractory to pulsed dye laser.	Tierney	2011	USA	8	8	4 (50)	29.9	Single	1	755 nm Alexandrite with CSC	Uncontrolled	Hypertrophic, nodular, and macular PWS refractory to PDL	2 months	2 blinded physicians assessed randomized pre and post photographs.	Y	No	A quartile scale was used in which 1 indicted no signs of skin change associated with PWS, and 4 indicated significant change in skin associated with PWS for (1) skin color, (2) skin texture, and (3) overall clinical outcome). Change in overall outcome was converted to a '% improvement"	Skin color: mean pre and post scores were reported; skin texture: mean pre and post scores were reported; overall clinical outcome mean pre and post scores were reported. Mean % improvement was given.	Y		Y	physicians	X (not called so)		X		X 1-4 change in skin color, texture, overall clinical outcome, % improvement
														Adverse events were recorded				Results were described								X
Photodynamic therapy of port-wine stains	Lu	2010	China	75	75	41 (54.7)	19.8	Single	1	PSD-007 PDT + 510.6 nm and 578.2 nm CVL	Uncontrolled		3 months	3 independent, blinded dermatologists assessed efficacy (unknown how)	NL	No	Based on cosmetic improvement, the grading scale was defined as: (I) excellent – color was close to normal skin color; (II) good – marked blanching, a thicker lesion became flat, no scar formation; (III) fair – partial blanching, a thicker lesion became flat moderately; (IV) poor – slight blanching, a thicker lesion became flat slightly; and (V) no change (6).	Frequencies were reported	Y		Y	dermatologists	X (not called so)		X
														Patient-satisfaction (unknown how)			Percentage satisfaction	Mean score reported													X
Treatment of facial port-wine stains with a new intense pulsed light source in Chinese patients	Dong	2010	China	30	30	24 (80)	22.2	Single	1	515-1200 nm IPL	Uncontrolled		2 months	Blinded well-trained dermatologist performed a clinical evaluation and compared photographs	Y	Y	Pre and 2 months after last treatment. Grade 1 no change after treatment; grade 2 mild improvement ( > 0, < 25% clearance); grade 3 some improvement ( > 25%, < 50% clearance); grade 4 moderate improvement ( > 50%, < 75% clearance); grade 5 significant improvement ( > 75%, < 100% clearance); grade 6 complete clearance.	Frequencies were rreporeted	Y		N	Dermatologist	X (not called so)		X
														Adverse events were recorded			The following side effects were evaluated at the 2-month follow-up: hypopigmentation, hyperpigmentation, atrophic scarring and hypertrophic scarring. All side effects were evaluated on the following scale: none, slight, moderate and severe.	Frequencies were reported								X
Treatment of resistant port wine stains (PWS) with pulsed dye laser and non-contact vacuum: a pilot study	Kautz	2010	Germany	15	15	NL	NL	Single	1	595 nm PDL with CSC or vacuum	Within-patient controlled; no (site) randomization	Resistant PWS	(1-4 weeks and) 5-20 weeks	Picture comparison by blinded observer and the investigators.	Y	No	Efficacy, purpura and homogeneity better with or without vacuum. Photographs before, immediately after and at 5-20 weeks follow-up	Rates of better with or without vacuum were reported	Y (observer, not investigators?)		Y	investigator		X (not called so)	X			X (pupura and homogeneity; better with or without vacuum)
Comparison of two dye lasers in the treatment of port-wine stains.	Nilsson	2010	Sweden	24	24	16 (66.7)	28	Multiple	2	585 nm FPDL without cooling vs 595 nm LPDL with CSC	Within-patient controlled; no (site) randomization		12 weeks	3 Independent, blinded evaluators assessed treated skin in comparison to normal skin. Median score counts	NL	No	0-100% with 5-point intervals.	Median values/whisker plots	Y		Y	NL	X (not called so)		X
														Adverse events were recorded				Results were described								X
														Pain			VAS (no further information)	Results were described												X (pain)
Efficacy of a novel intense pulsed light system for the treatment of port wine stains.	Adatto	2010	Switzerland	18	18	10 (55.6)	32.1	Single	1	500-670 + 870-1400 nm IPL with CC	Uncontrolled		3 months	Dermatologists compared pre and post photographs	Y	No	Global Subject improvement scale Scale 0: < 25%, Scale 1: 25 – 50%, Scale 2: 51 – 75%, Scale 3: > 75%	Frequencies were reported	N		Y	Dermatologists	X (not called so) GIS		X
														Adverse events were recorded												X
														DermaType skinphotometer			Determination of erythema and pigmentation. The mean percent reduction in vascularity for PWS was calculated by determining the amount of vascularity present at 3 months (value A: 3 MO DermaType value of PWS –3 MO DermaType value of normal skin), the amount of vascularity present at baseline (value B: pre-tx DermaType value of PWS –pre-tx DermaType value of normal skin) and then dividing that num…	Mean values for (reduction in) erythema and vascularity																										X
Split-face comparison of intense pulsed light with short- and long-pulsed dye lasers for the treatment of port-wine stains	Babilas	2010	Germany	25	25	7 (68)	26.6	Multiple	3	555-950 nm IPL vs 585 nm PDL with CSC versus 585/590/595/600 nm PDL with CSC	Within-patient controlled; no (site) randomization		6 weeks	3 independent blinded investigators (dermatologists) compared standardized pre and post photographs	Y	Y	Lightening was graded in comparison to the untreated area as excellent ( > 75%, score 5), good (51–75%, score 4), fair (25–50%, score 3), bad (<25%, score 2), or no clearance (score 1). Mean values were calculated	Frequencies were reported	Y		Y	Dermatologists	X (not called so)		X
														Adverse events were recorded				Individuals' side-effects were reported								X
Clinical experience in the treatment of different vascular lesions using a neodymium-doped yttrium aluminum garnet laser	Civas	2008	Turkey	110	19	53 (48.2)	33.1	Single	1	1064 nm Nd:YAG with CC	Uncontrolled	Various vascular lesions (n = 110)	1,2 and 3 months (unknown which was used in the results table)	An experienced laser dermatologist judged results using direct visual comparison and by comparing pre and post photographs	Y	No	Results were categorized into four groups based on resolution (0–25%, no improvement = poor; 26–50%, mild improvement = fair; 51–75%, moderate improvement = good; and 76–100%, significant improvement = excellent).	Frequencies were reported	NL		N	Dermatologist	X (not called so)
														Adverse events were recorded				Results were described								X
														Patient (at the final visit) rated their satisfaction with the procedure			1 = not satisfied, 2 = little satisfied, 3 = somewhat satisfied, 4 = satisfied, 5 = very satisfied	Average patient satisfaction in all patients													X
Combined 595-nm and 1,064-nm laser irradiation of recalcitrant and hypertrophic port-wine stains in children and adults	Alster	2009	USA	25	25	18 (72)	20.6	Single	1	Combined 595 nm PDL/1064 nm Nd:YAG with CAC irradiation	Uncontrolled	Recalcitrant PWS; children and adults	3 months	2 independent and masked physicians assessed randomized, standardized photographs.	Y	Y	1 =1–25%, 2=26–50%, 3=51–75%, 4=>75% improvement	Frequencies and mean improvement scores were reported	Y		Y	NL	X (not called so)		X
														Adverse events were recorded				Results were described								X
Combined benzoporphyrin derivative monoacid ring photodynamic therapy and pulsed dye laser for port wine stain birthmarks.	Tournas	2009	USA	8	8	7 (87.5)	NL (range 19-53)	Multiple	3	Untreated control vs 585 nm PDL with CSC vs BPD-MA PDT + 576 nm APDL vs PDT+PDL	Within-patient controlled; no (site) randomization		12 weeks	Subjects returned for follow-up visits at 1 and 3 days; and 1, 2, 4, 8 and 12 weeks post intervention. At each visit, documentation of PWS appearance was obtained by visual inspection, digital photography	Y	No	Not specified in methods but table indicates relative blanching response of PDL alone versus PDT + PDL	Relative improvement (blanching) was reported	NL		NL	NL						X (relative improvement)
														Purpura rate			Not specified in methods but table indicates relative differences in occurence of purpura	Relative rate of purpura was reported										X (relative purpura rate)
														Adverse events were recorded				Results were described								X
														Chromometer (Minolta; colorimetry)			Δa*	Mean scores were reported																		X (colorimeter)
Pulsed dye laser vs. intense pulsed light for port-wine stains: a randomized side-by-side trial with blinded response evaluation.	Faurschou	2009	Denmark	20	20	10 (50)	26	Multiple	2	595 nm PDL with CSC versus 500-670 + 870-1400 nm IPL with CC	Within-patient controlled, site-randomisation		12 weeks	1 blinded assessor, assessed pre and post standardized photographs	Y	Y	No response (0% clearance), poor response (< 25%), fair response (25–49%), good response (50–74%) and excellent response (75–100% clearance). Subclassified in gradings of 10%.	Median (IQR) lightening was reported	Y		N	NL	X (not called so)		X
														Skinphotometer (dermatype) skin reflectance at 560, 650 and 710 nm			The redness in PWS skin was adjusted for fluctuations in the vascular bed by subtracting the redness of the surrounding normal skin (PWSadjusted). Treatment response was calculated as the percentage lightening: [(PWSadjusted post-treatment - PWSadjusted pretreatment)/ PWSadjusted pretreatment]x 100%	Median (IQR) scores reported																										X
														Adverse events were recorded				Results were described								X
														Patient (or parents if <18) preferred treatment			Indicated preferred treatment method.	Preference rates were described												X (patient-preference)
Long-pulsed neodymium:yttrium-aluminum-garnet laser treatment for hypertrophic port-wine stains on the lips	Kono	2009	Japan	10	10	6 (60)	NL (range 14-66)	Single	1	1064 nm Nd:YAG with CSC	Uncontrolled	Hypertrophic PWS on the lips	3 months	2 blinded plastic surgeons assessed standardized (Canfield) photographs	Y	Y	Apparent lightening of the lesion was given a score based on the following: 0=0%; 1=1–25%; 2=26–50%; 3=51–75%; and 4=76–100%.	Frequencies and average improvement score were reported	Y		Y	Plastic surgeons	X (not called so)		X
														Adverse events were recorded				Results were described								X
Influence of drug-light-interval on photodynamic therapy of port wine stains-simulation and validation of mathematic models.	Huang	2008	China	83	83	45 (54.2)	NL	Single	1	PSD-007 PDT + 532 nm KTP; comparison of drug-light intervals	Combined between-patient and within-patient controlled, no (site) randomization		8-12 weeks	Blinded physician compare pre and post photohraphs	Y	No	Treatment outcome was assigned to a clearance score (CS) of poor (<25%, −), fair (26–50%, +), good (51–75%, ++) or excellent (76–100%, +++). Concomitant side effects (e.g. crusting) were assessed. The classification of crusting was as follows: ++: thick; +: thin; −: none. Scar and cutaneous photosensitization were also recorded.	Frequenceis were reported	Y		N	Physician	X (not called so)		X
														Adverse events were recorded			The classification of crusting was as follows: ++: thick; +: thin; −: none	Results were described								X
The assessment of port wine stains in children following multiple pulsed-dye laser treatments	Naran	2008	USA	21	21	NL	NL (median 5)	Single	1	585 nm PDL; comparison of of assessment methods	Uncontrolled	Children with at least 4 PDL treatments of head or neck PWS	4 weeks (at least)	3 independent and blinded observers (surgeon, medical student, data manager) assessed standardized photographs (paired and blinded for pre or post-treatment).	Y	Y	Likert scal: PWS became 'lighter, darker or did not change'.	Frequencies reported, correlation	Y		Y	1 plastic surgeon, 1 medical student, 1 data manager		X (not called so)	X
														Digital image analysis using L*a*B* (MetaMorph) to calculate ΔE			According to Rah et al. In comparison to normal skin	mean (SD) %ΔE was reported																					X (CIE ΔE)
														Parental evaluation (4-question survey)			4 criteria: change in size, overall satisfaction with the results, change in color, wish to continue therapy (score 1-5)	Frquencies reported														X (change in size, overall satisfaction, change in color, wish to continue therapy)
Treatment of resistant port-wine stains with a variable-pulse pulsed dye laser	Kono	2007	Japan	40	40	27 (67.5)	32	Single	1	595 nm PDL with CSC	Uncontrolled	Asian patients previously treated with PDL	3 months	2 two plastic surgeons independently assessed pre and post photographs	Y	No	0% to 25% (no improvement), 26% to 50% (mild improvement), 51% to 75% (moderate improvement), and 76% to 100% (significant improvement).	Frequencies were reported	NL		Y	Plastic surgeons	X (not called so)		X
														Biopsy (not described)			Vessel number and diameter	Mean number of vessels before and after Tx																								X
														Adverse events were recorded				Results were described								X
Does dye laser treatment with higher fluences in combination with cold air cooling improve the results of port-wine stains?	Hammes	2007	Germany	11	11	10 (90.9)	NL (median 30)	Single	1	585 nm PDL with CAC (different levels) vs without	Within-patient controlled; no (site) randomization		6 weeks	Physician (and patients?) by comparing photographs (probably)	NL	No	After 6 weeks, clearance was evaluated by the patients themselves and by four independent medical doctors (0%, 10%, 20%, ... 100%).	Indivuals' clearance was reported	NL		Y	Physicians	X (not called so)		X
														Adverse events (reported by physicians and patients) were recorded				Results were described								X
														Pain scores (numerical scale)			1, slight; 10, strong pain	Individual pain scores were reported												X (pain)
Efficacy and safety of quasi-continuous, frequency-doubled Nd:YAG (532nm) laser therapy of port-wine stains	Farid-Ur-Rehman	2007	Pakistan	20	20	14 (70)	23.5	Single	1	532 nm Nd:YAG	Uncontrolled		1 months	Improvement was evaluated subjectively by comparing the treated areas (8 weeks after last treatment) with pre- treatment photographs taken under standardized photographs.	Y	No	Responses were graded on a scale from 0-4, as follows: grade 0, no improvement (poor); grade 1, 1- 25 % improvement (fair); grade2, 26-50% improvement (good); grade 3, 51-75 % improvement (very good); and grade 4, 76- 100% improvement (excellent).	Individual scores were reported	No		NL	NL		X (not called so)	X
														adverse events were recorded (according to severity)				Frequencies were reported								X
Efficacy of pulsed dye laser in facial port-wine stains in Indian patients	Sharma	2007	India	27	27	21 (77.8)	21.6	Single	1	585 nm PDL with CAC	Uncontrolled	Indian patients with facial PWS	4-6 weeks	The therapeutic response was assessed at each session by clinical examination and photographs (unknown by whom).	Y	No	It was graded as: 1+, up to 25% lightening; 2+, 26% to 50%; 3+, 51% to 75%; 4+, 76% to 99%; and 5+, 100% lightening of lesions.	Frequencies were reported	NL		NL	NL		X (not called so)	X
														Adverse events were recorded				Frequencies were reported								X
Evaluation of the treatment of port-wine stains with the 595-nm long pulsed dye laser: a large prospective study in adult Japanese patients	Asahina	2006	Japan	76	66	54 (71.1)	39	Single	1	595 nm PDL with CSC	Uncontrolled	Japanese patients	unknown	3 independent experienced physicians assessed standardized pre and post photographs.	Y	Y	Clearance score: poor (1, <25%), fair (2, 26%-50%), good (3, 51%-75%), or excellent (4, 76%-100%).	Frequencies and mean clearance score were reported	NL		Y	Physicians	X (not called so)		X
														adverse events were recorded			In addition, each assessment included the presence or absence of acute reactions such as purpura and edema, and adverse effects such as crusting, hyperpigmentation, and hypopigmentation. The intensity of purpura was also classified as strong, medium, or weak.	Frequencies were reported								X
The effect of varying pulse duration, wavelength, spot size, and fluence on the response of previously treated capillary vascular malformations to pulsed-dye laser treatment	Sivarajan	2006	UK	25	25	NL	NL	Multiple	2	595 nm PDL (Vbeam) with CSC vs. 585-600 nm PDL (Scleroplus) with CSC	Within-patient controlled; no (site) randomization	0.45 ms 585 nm PDL-resistant PWS	3 months	Blinded impartial observer assessed the test sites, and (probably) compared with pre photographs	NL	No	Color improvement was classified: >75% as excellent, 50–75% as good, 25–50% as moderate, <25% as poor, and zero as no improvement.	Frequencies were reported	Y		N	Impartial observer	X (not called so)		X
														Diameter measuring videomicroscopy (DMV)			Pre and post-measurements. 3 recordings on contralateral skin and 3 of PWS with a grid.	Individuals' vessel number, diameter and depth																				X (DMV)
The treatment of port-wine stains with the pulsed-dye laser at 2-week and 6-week intervals: a comparative study	Tomson	2006	UK	13	15	NL	NL	Single	1	595 nm PDL with CSC; 2 week versus 6 week intervals	Within-patient controlled; no (site) randomization		12 weeks	At 12 weeks, a blinded observer examined patients in comparison to pretreatment photographs	Y	No	Fading of the PWS was graded as excellent (75–100%), good (50–75%), fair (25–50%) or minimal (0–25%).	Frequencies were reported	Y		N	Observer	X (not called so)		X
														adverse events were recorded				Not reported (No adverse effects were reported)								X
														Reflectance spectrophotometer			Triplicate. Change in mean reflectance at 12 weeks between area treated at week 2 and the area treated at week 6	Individual values were visualized																									X (change in mean reflectance)
High-energy 595 nm pulsed dye laser improves refractory port-wine stains	Bernstein	2006	USA	20	20	NL	38.1	Single	1	595 nm PDL with CSC	Uncontrolled	Patients resistant to 585 nm PDL	6-8 weeks	Blinded physician compared pre and post photographs	Y	No	0 = no improvement. 10 = 100%. Improvement assessed with 10-point scale.	Range and mean (SD) was reported	Y		N	Physican	X (not called so)		X
														Photospectrometer (dermaspectrometer) dermal erythema			Dermal erythema (hemoglobine content) in comparison to normal skin.	Mean values of erythema were reported; correlation																									X
Long-pulsed neodymium:yttrium-aluminum-garnet laser treatment for port-wine stains	Yang	2005	USA	17	17	11 (64.7)	NL (range 18-52)	Multiple	2	1064 Nd:YAG with CC vs 595 nm PDL with CSC	Within-patient controlled, site-randomized, open label		1 month	3 expert dermatologists, blinded compared pre and post photographs	Y	No	Apparent lightening of the lesion was given a score based on the following: 0 = 0%; 1 = 1% to 25%; 2 = 26%to 50%; 3 = 51%to 75%; and 4 = 76% to 100%. Results were averaged.	Frequencies were reported. Individuals' mean lightening scores were reported	Y		Y	Dermatologists	X (not called so)		X
														Patient satisfaction per treatment modality			0-10 VAS score; Mean scores of 3 treatment visits and at final visit	Mean scores were reported												X patient preference
														Cross-polarized photography with a calibrated diffuse R standard to quantificate RGB channels			R = PXL * R std/PXL std; OD = log(1/R). PXL=average pixel value of ROI, Ratios of R and of OD between G and B image channels were used as measures of PWS darkness. Difference in pre and post ratios were used to quantitate lightening	Individual scores were reported																					X
														Fiber-optic spectrophotometer			Skin blood content quantification (E) based on spectral analysis of diffuse R measured in the 400 to 750 nm range. Lightening = difference in E	Individual Relative Erythema Index scores were reported.																									X (skin blood content E)
																	E' = 100 [ODλ1+1.5(ODλ2+ODλ3)-2.0(ODλ4+ODλ5], M = (< OD > 645-655 - < OD > 695 - 705), E = E' (1+0.05 M). Difference in E.
														adverse events were recorded			Adverse effects, including pigmentary changes and scarring after all 3 treatments, were recorded by the same investigator who performed the treatments.	Frquencies reported								X
														Biopsy			Depth of microvascular damage; (epi)dermal changes																									X
A comparative study of a 595-nm with a 585-nm pulsed dye laser in refractory port wine stains	Yung	2005	China	18	18	12 (66.7)	35	Multiple	2	595 nm PDL (with 3 pulse durations) with CSC vs 585 nm PDL with CSC	Within-patient controlled; no (site) randomization	Refractory PWS	3 months	Single blinded observer (RSD) compared photographs and adjacent normal skin	Y	No	The degree of improvement was expressed as follows: scarring = 0, no improvement = 1, 0–25% = 2, 25–50% = 3, 50–75% = 4, 75–100% = 5, 100% =6.	Individual and median scores were reported	Y		N	Dermatologist		X (not called so)	X
														adverse events were recorded				Frequencies were reported								X
Efficacy of the 1.5 millisecond pulse-duration, 585 nm, pulsed-dye laser for treating port-wine stains	Bernstein	2005	USA	95	95	NL	33.7	Single	1	585 nm PDL with CSC	Uncontrolled		6 weeks	Blinded observer compared pre and post photographs	Y	No	Clearance 0-100%	Mean improvement and range reported. Frequencies of 0-49%, 50-75, 75-100 and 100% were reported.	Y		N	NL		X (not called so)	X
														Photospectrometer (dermaspectrometer = narrow-band simple reflectance meter)			Dermal erythema difference pre-treatment and after 6 weeks and compared with adjacent normal skin	Mean improvements were reported																									X
Treatment of port wine stains with photodynamic therapy, using pulsed dye laser as a light source, compared with pulsed dye laser alone: a pilot study	Evans	2005	UK	8	8	8 (100)	NL (median 31)	Multiple	2	585 nm PDL vs 5-ALA PDT + PDL (with 2 different drug-light intervals)	Within-patient controlled, site randomisation, open-label	Extra-facial PWS	2 months	Prinicipal investigator assessed redness at various timepoint	NL	No	Assessment of ‘ redness’ from VAS 0-10 (0 = redness of normal skin, 10 = maximum redness).	Mean (CI) scores at each visit was visualized	NL		N	Dermatologist	X STATIC (not called so; redness before and after)		X
														Patients evaluated redness at various timepoints			Assessment of ‘ redness’ from VAS 0-10 (0 = redness of normal skin, 10 = maximum redness).	Mean (CI) scores at each visit was visualized												X (evaluated redness before and after treatment; static)
														adverse event were recorded			Patient-reported	Not reported								X
														Biopsy			Dermatopathologist graded epidermal damage and damage to dermal vessels and their contents	Results were described																								X
Outcomes of 532 nm frequency-doubled Nd:YAG laser use in the treatment of port-wine stains	Pence	2005	Turkey	89	89	62 (69.7)	21.1	Single	1	532 nm Nd:YAG with CC	Uncontrolled		2 months	Two observers compared pre and post photographs	Y	No	Improvement rates (relative risk [RR]) were defined as failures (RR < 25%), mild (RR 25–49%), moderate (RR 50–74%), good (RR 75–94%), and excellent (RR > 95%).	Frequencies were reported	NL		Y	Observer		X (not called so)	X
														adverse events were recorded				Frequencies were reported								X
The role of the Lumina intense pulsed light system in the treatment of port wine stains--a case controlled study	Reynolds	2005	UK	12	15	9 (75)	35.6	Single	1	550-1200 nm IPL with CAC (vs non-treated control)	Within-patient controlled; no site-randomization		unknown	Efficacy was evaluated by a panel of 3 blinded, independent assessors and the the author using pre and post photographs. Results were averaged.	Y	No	Percentage lightening was judged against the control area using increments of 5%.	Frequencies and indivual scores were reported	Y		Y	NL	X (not called so)		X
														adverse events were recorded				Frequencies and indivual scores were reported								X
Alexandrite Laser for the Treatment of Resistan t and Hypertrophic Port Wine Stains: A Clinical, Histological and Histochemical Study	Grillo	2016	Spain	21	21	17 (66.7)	NL (median 45)	Single	1	755 nm Alexandrite with CSC	Uncontrolled	Hypertrophic, dark and/or resistant PWSs	1 month	3 dermatologists assessed pre and post photographs; Color, elevation and cutaneous texture of the PWS were considered.	Y	No	The clinical response was evaluated as ‘4’ (76-100% improvement), ‘3’ (51-75%), ‘2’ (26-50%), ‘1’ (1-25%) or ‘0’ (no improvement or worsening).	Individual scores were reported	NL		Y	Dermatologist	X (not called so)		X
														adverse events were recorded				Individual scores were reported								X
														Biopsy			Coagulation, (epi)dermal damage																									X
														Patient-reported satisfaction			Patients’ satisfaction was rated on a scale from ‘0’ to ‘10’	Individual scores were reported													X
Pulsed dye laser treatment of capillary malformations in infants at 2-weekly versus 3-monthly intervals, reducing the need for general anaesthesia	Swan	2016	Australia	9	10	3 (44)	0.1	Single	1	595 nm PDL with CSC; 2 week versus 3 months treatment interval	Within-patient controlled; site randomization	Infants <8 weeks	3 months	Efficacy was assessed using pre and post standardized photographs by an independent blinded staff dermatologist with experience in laser	Y	Y	One side of the CM was noted as being: "mildly improved, greatly improved or showing no difference when compared with the other side".	Individual scores were reported	Y		N	Dermatologist	X (NB relative to other side; not called so)		X
														Adverse events were recorded				Results were described								X
Split lesion randomized comparative study between long pulsed Nd:YAG laser 532 and 1,064 nm in treatment of facial port-wine stain	Al-Dhalimi	2016	Iraq	14	19	13 (92.9)	22.1	Multiple	2	532 Nd:YAG vs 1064 nm Nd:YAG (both with CC and CAC)	Within-patient controlled; site-randomization		3 months	Objective' assessment of degree of improvement; unknown by whom or how	NL	-	Failure = 0%, Mild = 1–25% Moderate = 26–50%, Good = 51–75%, Excellent = >75%.	Frequencies were reported	NL		NL	NL	X (not called so)		X
														3 independent, blinded expert dermatologistst assesed pre- and post photographs .	Y	Y	Mean of evaluation recorded. Color improvement by VAS from 0 to 10 (0 normal skin 10 dark-red color)	Mean (SD) scores were reported	Y		Y	Dermatologists			X (color improvement)
														adverse events were recorded				Frequencies were reported								X
														Patient satisfaction			0-10														X
Hemoporfin Photodynamic Therapy for Port-Wine Stain: A Randomized Controlled Trial	Zhao	2016	China	439	440	268 (61.0)	25.8	Single	1	HMME-PDT + 532 nm CWL versus placebo	Within-patient controlled; double blind; randomized	Chinese patients	(8 and 16) weeks	3 independent, blinded clinician-evaluators (1 dermatologist, 2 plastic surgeons) assessed color blanching using standardized before and after photographs (with red coloration marker). Consensus-based	Y	Y	Scale: no improvement: <20%; some improvement: 20–59%; great improvement: 60–89%; or nearly completely resolved: ≥90%.	Frequencies were reported	Y		Y	1 dermatologist, 2 plastic surgeon	X (not called so)		X
														Investigator satisfaction	NL	-	Ineffective/moderate/good/excellent	Frequencies were reported	NL		NL	NL						X Satisfaction
														Patient satisfaction			Ineffective/moderate/good/excellent	Frequencies were reported													X
														adverse events were recorded				Frequencies were reported								X
														Erythema index (ImageJ) on digital photographs			ΔEI (as in Zhao 2013)	Mean (95%CI) scores (before and after) were reported																							X
Treatment of recalcitrant port-wine stains (PWS) using a combined pulsed dye laser (PDL) and radiofrequency (RF) energy device	Bae	2017	USA	10	11	3 (30)	NL (range 29-55)	Multiple	2	PDL with CSC vs. RF vs PDL with CSC+RF vs RF+PDL with CSC vs untreated control (wavelength and laser not-specified)	Within-patient controlled; no (site) randomization	Recalcitrant PWS	12 weeks	Colorimetry			Unknown	Test results were reported																X											X
														Patient satisfaction			0 = not satisfied, 1 = slightly satisfied, 2 = moderately satisfied, 3 = satisfied, and 4 = very satisfied.	Rates of 'moderate and better' improvement were reported	Y		NL	investigator									X
														Investigator reported satisfaction	NL	-	0 = not satisfied, 1 = slightly satisfied, 2 = moderately satisfied, 3 = satisfied, and 4 = very satisfied.	Not reported										X (satisfaction)
														Blinded investigator-reported improvement using standardized pre and post photographs	Y	Y	0 = no response or 0% clearance; 1 = slight response or less than 25% clearance; 2 = moderate response or 25% to 49% clearance; 3 = good response or 50% to 74% clearance; and 4 = very good response or 75% to 100% clearance.	Rate of 'at least moderate' improvement was reported	Y		N	investigator		X (not called so)	X
														Patient-reported improvement			0 = no response or 0% clearance; 1 = slight response or less than 25% clearance; 2 = moderate response or 25% to 49% clearance; 3 = good response or 50% to 74% clearance; and 4 = very good response or 75% to 100% clearance.	Rates of 'moderate and better' improvement were reported
														Biopsy			depth of vascular injury, vessel number, vessel diameter	Results were described																								X
														adverse events were recorded				Results were described								X
A randomized side-by-side study comparing alexandrite laser at different pulse durations for port wine stains	Carlsen	2017	Denmark	16	16	10 (62.5)	50.3	Single	1	755 nm Alexandrite with CSC; comparison of 3, 5, or 10 ms pulse durations	Within-patient controlled; site-randomization		6-8 weeks	2 investigators assessed standardized pre and post photographs for clearance	Y	Y	Depending on degree of overall lesional lightening and clearance of nodular elements: 0 represented no response (0% clearance); 1, poor response (1–24% clearance); 2, fair response (25–49% clearance); 3, good response (50–74% clearance)and 4, excellent response (75–100% clearance).	Individual responses were reported	NL		Y	Investigator/Dermatologist	X (not called so)		X
														2 investigators assessed standardized pre and post photographs for overall cosmetic appearance (a joint reflection of both clearance rate and side effects)	Y	Y	Evaluated by: ranking the four test areas as superior or comparable in general appearance	Individual responses were reported	NL		Y	Investigator/Dermatologist			X (cosmetic apperance; based on clearance and side-effects)
														Safety (determining the occurrence and degree of hypo- or hyperpig- mentation as well as hyper- or atrophic scarring) was assessed by 2 investigators using standardized photographs			Safety was assessed using a 4-point scale (0 = none, 1 = mild, 2 = moderate, 3 = severe)	Individual responses were reported	NL		Y	Investigator/Dermatologist					X Safety
														Adverse events were recorded/ safety was assessed				Frequencies were reported								X
Treatment of port wine stains using Pulsed Dye Laser, Erbium YAG Laser, and topical rapamycin (sirolimus)-A randomized controlled trial	Greveling	2017	The Netherlands	14	17	10 (71)	31	Multiple	3	585 nm PDL with CAC vs. PDL + rapamycin, PDL+ 2,940-nm Er:YAG laser ablation of the stratum corneum+rapamycin, and rapamycin mono. Also PDL+Erbium YAG+rapamycin vs PDL+rapamycin	Within-patient controlled; site-randomization		6 months	3 independent experts (i.e., dermatologists) assessed standardized pre and post photographs; results averaged	Y	Y	Five, excellent (>75% clearance); four, good (51–75% clearance); three, fair (25–50% clearance); two, poor (<25% clearance); and one, no clearance.	Median scores (IQR) were reported	NL		Y	Experts/dermatologists	X (not called so)		X
														Patient satisfaction			0-100	Median (IQR) values were reported													X
														Pain (per treatment area)			0-100	Median (IQR) values were reported												X (pain)
														Adverse events were recorded				Frequencies were reported								X
														Colorimetric evaluation (CR-300) L*a*b*			The ΔE (which accounted for contralateral normal skin) and blanching effect. % = 1 - (ΔEafter treatment / ΔEbefore treatment) x 100. ΔE = √(ΔL*)2 + (Δa*)2 + (Δb*)2	Mean (SD) scores were reported															X		X (+blanching rate) colorimeter
The association between treatment reactions and treatment efficiency of Hemoporfin-photodynamic therapy on port wine stains: A prospective double blind randomized controlled trial	Tang	2017	China	50	50	NL	NL (range 15-47)	Single	1	HMME-PDT + 532 nm Nd:YVO4 vs placebo	Between-patient controlled; randomized		8 weeks	Treatment efficacy was evaluated at week 8.	NL	-	‘1’ poor, ‘2’ moderate, ‘3’ good and ‘4’ excellent.	Correlation coefficient reported	Y		NL	NL		X (probably; not called so)	X
														Adverse events were recorded and scored none/mild/moderate/severe				Frequencies were reported								X
														Pain			VAS 0-10	Rate of VAS <2,0 was reported and correlations												X (pain)
Side-by-side comparison of photodynamic therapy and pulsed-dye laser treatment of port-wine stain birthmarks	Gao	2013	China	15	15	13 (86.7)	NL (median 24)	Multiple	2	HMME PDT + 510,6 & 578,2 nm CVL vs 585 nm PDL	Within-patient controlled; site-randomization		2 months	3 plastic surgeons who did not know the treatment protocol (blinded) or the results of colorimetric evaluation. A mean score was calculated if the score was graded differently.	Y	Y	The clearance score was graded as: 5, excellent (> 75% clearance); 4, good (51–75% clearance); 3, fair (25–50% clearance); 2, poor (< 25% clearance); and 1, no clearance.	Range of scores and statistical test results were reported. Individual values were visualized. Correlation	Y		Y	Plastic surgeons	X (not called so)		X
														Adverse events were recorded				Frequencies were reported								X
														Colorimetric evaluation (CR-300) L*a*b*			ΔE and blanching rate	Range of blanching rates were reported. Individual values were visualized																	X (+blanching rate) colorimeter
A Split-Face Study of Dual-Wavelength Laser on Neck and Facial Port-Wine Stains in Chinese Patients	Tu	2015	China	16	16	10 (62.5)	20.7	Single	1	595 nm PDL with CSC + 1064 nm Nd:YAG with CSC vs. non-treated control	Within-patient controlled; site-randomization	Chinese patients	3 months	Two independent and blinded investigators (trained dermatologists) rated the level of improvement according to color, size, texture, and thickness changes using standardized photographs	Y	Y	Poor (0% to 25% improvement); fair (26% to 50% improvementl; good (51% to 75% improvement); or excellent (76% to 100% improvement). Effective rate included good and excellent.	Effective rates were reported. Frequencies were visualized.	Y		Y	trained dematologists	X (not called so)		X
														Patient-reported efficacy			no change, mild, moderate, or significant improvement.	Frequencies were visualized.											X (not called so)
														Adverse events were recorded				Frequencies were reported								X
														pain score			1 - 10 (with 1 as a mild pain and 10 as severe bee sting-like pain.)	Mean pain score was reported												X (pain)
														Mexameter			Erythema index (EI)	Mean erythema indices were reported																						X (mexameter)
Double phase treatment with flashlamp-pumped pulsed-dye laser and long pulsed Nd:YAG laser for resistant port wine stains in adults. Preliminary reports	Bencini	2016	Italy	11	11	5 (45.5)	47	Single	1	595 nm PDL with CSC + 1064 nm Nd:YAG with CSC (phase 1) + pulse stacking Nd:YAG with CSC (phase 2)	Uncontrolled	Facial PWS resistant to dye laser	7-10 months	Standardized photographs were evaluated by 2 independent observers to assess clinical response.	Y	Y	All patients were evaluated using a standard quartile scale: 0-25%=no or minimal improvement; 26-50%=fair improvement; 51-75%=good improvement; 76- l00%=excellent improvement	Individual responses were reported	NL		Y	Observer global assessment
														Adverse events were recorded				Individual responses were reported								X
Intraoperative monitoring of blood perfusion in port wine stains by laser Doppler imaging during vascular targeted photodynamic therapy: A preliminary study	Chen	2016	China	30	33	15 (50)	19.2	Single	1	HiPorfin PDT + 532 nm Nd:YAG	Uncontrolled		NL	An independent experienced clinician using pre and post photographs	Y	No	0-no significant change, 25%-minimal lightening, 50%-obvious lightening, 75%-slight residual color, 100%-appears as normal skin	Individual scores report/frequencies reported	NL		No	Clinician	X (not called so)		X
														Laser Doppler Imaging (LDI)			Skin perfusion	Individual patients perfusion dynamics reported																				X (LDI)
A new imaging technique for assessment of the effectiveness of long pulse Nd:YAG 532 nm laser in treatment of facial port wine stain	Al-Janabi	2017	Iraq	16	16	16 (100)	20.8	Single	1	532 nm Nd:YAG with CC; assessment of PSNR	Uncontrolled	Facial PWS	3 months	Standardized photographs were evaluated "obejectively" and assessed the degree of improvement	Y	Y	Failure = 0% Mild = 1–25% Moderate = 26–50% Good = 51–75% Excellent = >75%	Reported frequencies	NL		NL	NL		X	X
														Peak signal-to-noise ratio (PSNR) analysis on photographs				Reported PSNR values per patient																					X
														Patient satisfaction			0-10	Mean ± SD satisfaction													X
														Adverse-effects (transient erythema, scaliness and burning sensation, hyperpigmentation, recurrence or any scar)				Frequencies (Results were described)								X
In Vivo Investigation of the Safety and Efficacy of Pulsed Dye Laser with Two Spot Sizes in Port-Wine Stain Treatment: A Prospective Side-by-Side Comparison	Yu	2017	China	35	35	20 (57.1)	8	Single	1	595 nm PDL with CSC; comparison of 2 spot sizes (7 & 10 mm)	Within-patient controlled; site-randomization	Untreated PWS	3 months	Standardized digital photographs. Four plastic surgeons evaluated the color improvement of the lesions in a double- blind manner.	Y	Y	score of 5 (75–100%, excellent); score of 4 (50–75%, good); score of 3 (25–50%, fair); score of 2 (1–25%, poor); and score of 1 (0%, no improvement). Values of the assessors were averaged.	Mean color improvement comparison	Y		Y	Plastic surgeons	X (not called so)		X
														Chromameter (CR-400)			ΔE and blanching rate	Mean ΔE and blanching rate															X
														Adverse events were recorded			Results were described									X
Pulsed Dye Laser at Subpurpuric Settings for the Treatment of Pulsed Dye Laser-Induced Ecchymoses in Patients With Port-Wine Stains	Brauer	2018	USA	20	20	9 (45)	37.8	Single	1	595 nm PDL with CSC for PWS + split-lesion, randomized echymoses-treatment 2 days later at subpurpuric settings	Within-patient controlled; site-randomization (for echymoses-treatment)		1 months	3 masked physicians graded overall PWS improvement (and purpura) on photographs under standardized conditions	Y	Y	1 = 1%–25% improvement, 2 = 26%–50% improvement, 3 = 51%–75% improvement, and 4 = 76%–100% improvement	Mean improvement scores	Y		Y	Physicians	X (not called so)		X
														3 masked physicians graded purpura improvement on photographs (NB NOT A PWS OUTCOME)			1 = 1%–25% improvement, 2 = 26%–50% improvement, 3 = 51%–75% improvement, and 4 = 76%–100% improvement	Mean improvement scores
														Patients satisfaction			4-point scale (0: not satisfied; 3: extremely satisfied	Mean satisfaction score													X
														Adverse events were recorded				Results were described								X
A Clinical Study of HMME-PDT Therapy in Chinese Pediatric patients with Port-wine stain	Li-Qiang	2018	China	82	82	49 (59.8)	NL (14-65)	Single	1	HMME-PDT + 532 nm LED light	Uncontrolled	Pediatric patients	NL	Pre and post photographs taken under fixed light conditions were compared.	Y	Y	Cured: The color mostly faded in the treated area (improvement degree ≥ 90%); Good efficacy: The color significantly faded in the treated area (improvement degree ≥ 60%,<90%); Alleviation: The color partially faded in the treated area (improvement degree ≥ 20%,<60%); No efficacy: The color was mostly unchanged in the treated area (improvement degree<20%)	Frequencies reported	NL		NL	NL		X (not called so)	X
														Adverse events were recorded				Frequencies reported								X
Safety and efficacy of dual-wavelength laser (1064 + 595 nm) for treatment of non-treated port-wine stains	Wang	2018	China	61	61	33 (54.1)	19.9	Multiple	2	595 nm PDL + 1064 nm Nd:YAG with CAC vs. 595 nm PDL with CAC alone (randomized)	Within-patient controlled; randomized	Untreated, flat facial PWS	2 months	Standardized photographs were compared by 3 plastic surgeons in a fully blinded manner	Y	Y	No improvement (0%, score 1), poor (1–25%, score 2), fair (25–50%, score 3), good (50–75%, score 4), or excellent (75–100%, score 5)	Mean scores	Y		Y	Plastic surgeons	X (not called so)		X
														Adverse events were recorded				Frequencies reported								X
A dose-finding study for hemoporfin in photodynamic therapy for port-wine stain: A multicenter randomized double-blind phase IIb trial	Wu	2018	China	100	100	53 (53)	24.8	Single	1	High vs low-dose HMME-PDT vs placebo	Between-patient controlled; randomized		2 months	3 blinded dermatologists evaluated standardized photographs	Y	Y	no improvement (NI): area of fading <20%; some improvement (SI): 20- 59%; great improvement (GI): 60- 89%; or nearly complete resolution (CR): >90%. The grading scales would be re-evaluated if there was a discrepancy among these three evaluators until a consensus from at least two evaluators was achieved.	Frequencies reported	Y		Y	Dermatologists	X (not called so)		X
														Secondary efficacy assessment: evaluated by the investigators as “excellent,” “good,” “moderate,” and “ineffective	NL	-	excellent/good/moderate/ineffective							X (not called so)	X
														Secondary efficacy assessment: evaluated by the patients as “excellent,” “good,” “moderate,” and “ineffective															X
														Adverse events were recorded				Frequencies reported								X
EMLA cream does not influence efficacy and pain reduction during pulsed-dye laser treatment of port-wine stain: a prospective side-by-side comparison	Yu	2018	China	19	19	9 (47.4)	NL	Single	1	595 nm PDL with CSC with EMLA or placebo	Within-patient controlled; randomized	Untreated PWS	2 months	Standardized pre and post photographs were compared by 3 blinded plastic surgeons. Mean score calculated	Y	Y	No improvement (0%, score = 1), poor (1–25%, score = 2), fair (25–50%, score = 3), good (50–75%, score = 4), or excellent (75–100%, score = 5)	Mean ± SD values	Y		Y	Plastic surgeons	X (not called so)		X
														Adverse events were recorded				Frequencies reported								X
														Chromameter (CR400)			Δa*, ΔE and blanching rate (%)	Mean ± SD values; correlation with visual score															Δa*, ΔE and blanching rate (%)
														Pain			VAS, 0-10 (0 no pain; 10 unbearable)	Mean values												X (pain)
Shorter Treatment Intervals of East Asians with Port-Wine Stain with Pulsed Dye Laser Are Safe and Effective-A Prospective Side-by-Side Comparison	Yu	2018	China	39	39	21 (53.8)	8	Single	1	595 nm PDL with CSC; 3 week interval vs 6 week intervals	Within-patient controlled; site randomization	East-Asians with untreated PWS	2 months	4 blinded plastic surgeons assessed efficacy.	NL	-	grade 1: no improvement, 0%; grade 2: mild improvement, 1–25%; grade 3: moderate improvement, 26–50%; grade 4: marked improvement, 51–75%; and grade 5: near total clearance, clearance >75%.	Mean ± SD values	Y		Y	Plastic surgeons	X (not called so)		X
														Chromameter			ΔE, blanching rate	Mean ± SD values															X
														Adverse events were recorded				Frequencies reported								X
Double Pass 595nm Pulsed Dye Laser Does Not Enhance the Efficacy of Port Wine Stains Compared with Single Pass: A Randomized Comparison with Histological Examination	Yu	2018	China	21	21	10 (47.6)	29.7	Single	1	595 nm PDL with CSC; single-pass vs double-pass	Within-patient controlled; site randomization	Untreated PWS	3 months	Standardized photographs were compared by 3 plastic surgeons in a fully blinded manner	Y	Y	Grade 1—no improvement, 0%; grade 2—mild improvement, 1– 25%; grade 3—moderate improvement, 26–50%; grade 4— marked improvement, 51–75%; and grade 5—nearly total clearance, clearance>75%.	Mean ± SD values	Y		Y	Plastic surgeons	X (not called so)		X
														Chromameter (CR400)			Δa*, ΔE, blanching rate																X
														Biopsy (from 2 patients)			Photothermal changes																									X
														Adverse events were recorded				Frequencies reported								X
Less is more: similar efficacy in three sessions and seven sessions of pulsed dye laser treatment in infantile port-wine stain patients	Zhu	2018	China	16	20	8 (50)	0.19	Single	1	595 nm PDL with CSC; 7 sessions at 2 week intervals vs 3 sessions at 6 week intervals	Within-patients controlled; site randomization	East-Asian, infantile patients with untreated PWS	2 months	Standardized photographs were asssessed by 3 independent, blinded assessors	Y	Y	grade 1, no improvement (0%); grade 2, mild improvement (1– 25%); grade 3, moderate improvement (26–50%); grade 4, marked improvement (51–75%); and grade 5, near total clear- ance and clearance ˃ 75%	Mean ± SD values; frequencies reported	Y		Y	NL	X(not called so)		X
														Chromameter (CR400)			Δa*, ΔE, blanching rate	Mean ± SD values															X
														Adverse events were recorded				Frequencies reported								X
Description and analysis of treatments for port-wine stain birthmarks.	Kelly	2005	USA	20	20	11 (55)	32	Multiple	2	585 nm PDL, 595 nm or PDL 585-600 nm with CSC up to 16 J/cm2	Uncontrolled	Mixed population, incl. dark-skinned, older and therapy-resistant patients	NL	4 independent, blinded dermatologists evaluated photographs	Y	No	They graded PWS blanching in increments of10% (ie, 10%, 20%, etc), and these scores were averaged and reported as blanching of greater than or equal to 75%, 50% to 74%, 25% to 49%, and less than 25%.	Frequencies reported	Y		Y	Dermatologists	X		X
														adverse effects were recorded				Results described								X
Reduction of pain in the treatment of vascular lesions with a pulsed dye laser and pneumatic skin flattening	Lanigan	2009	UK	21	13	NL	NL	Single	1	595 nm PDL with CSC; with or without pneumatic skin flattening (PSF)	Within-patient controlled; site-randomization	Includes other vascular lesions	1,5-3 months	Lesional blanching	NL	-	NL	NL	NL		NL	NL
														Patient satisfaction			NL	NL													X
														Pain at PSF-site was given a score			0-10 in comparison to the non-PSF site.													X Pain
														Adverse events were recorded			Results described									X
Treatment of facial port-wine stains with intense pulsed light: a prospective study	Özdemir	2008	Turkey	12	12	9 (75)	26.3	Single	1	585 nm IPL	Uncontrolled	Facial and/or neck PWS in untreated patients	6 - 13 months	Fading was assessed using photographs by two authors and the clinician and averaged	NL	-	Grade 1, no change after laser treatment; grade 2, mild improvement (> 0, ≤ 25% of clearing); grade 3, some improvement (> 25%, ≤ 50%); grade 4, moderate improvement (> 50%, ≤ 75%); grade 5, sig- nificant improvement (> 75%, < 100%); and grade 6, of complete clearing.	Frequencies reported	NL		Y	Dermatologists	X		X
														Adverse events were recorded			Frequencies were reported	Frequencies were reported								X
Unconventional Use of Intense Pulsed Light	Piccolo	2014	Italy	58	10	26 (44.8)	42.7	Single	1	500 nm IPL	Uncontrolled	Includes other vascular lesions	1-3 years	NL	NL	-	Excellent (disappearance of PWS)/good (disappearance of almost 70% of treated vessels)/moderate (disappearance of about 30% of the lesion)	Frequencies were reported	NL		NL	NL			X
Fluorescence monitoring of a photosensitizer and prediction of the therapeutic effect of photodynamic therapy for port wine stains	Wang	2010	China	31	31	NL	NL	Single	1	PDT PSD-007 532 nm	Uncontrolled		2-3 months	Efficacy	NL	-	Grade I - Become normal skin; grade II - Slight residual color; Grade III - Obvious lightening; Grade IV - Minimal lightening; Grade V - No change	Values visualized; correlated with clinical assessment	NL		NL	NL			X
														Fluorescence spectrometer			Therapeutic effect correlation index (TECI)	TECI values visualized; correlated with clinical assessment
A direct comparison of pulsed dye, alexandrite, KTP, and Nd:YAG lasers and IPL in patients with previously treated capillary malformations.	McGill	2008	UK	18	18	13 (72.2)	43	Multiple	4	532 nm +1064 nm Nd:YAG, 755 nm Alexandrite with CSC, 550-1100 IPL with CC test-patches vs. (single/double-pass) 585 nm PDL control	Within-patient controlled; no (site) randomization	>5 PDL sessions-treated patients	2 months	A single observer in standardised lighting conditions and following 20 minutes acclimatisation to room temperature compared lesions with Munsell colour charts	Y	Y	Munsell colour scores	mean improvement in Munsell colour scores	NL		No	NL						X Munsel color scores
														Adverse events were recorded				Frequencies were reported								X
														Depth measuring videomicroscopy (DMV)				post-treatment mean capillary depth and diameter measurements																				X (DMV)
Clinical study on clinical operation and post-treatment reactions of HMME-PDT in treatment of PWS.	Zhang	2017	China	16	16	7 (43.8)	12.2	Single	1	HMME-PDT + 532 nm LED	Uncontrolled		2 months	Pre- and post photographs shot under fixed light conditions were compared.	Y	Y	Cured: The color mostly faded in the treated area (improvement degree≥90%); Good efficacy: The color significantly faded in the treated area (improvement degree≥60%, <90%); Alleviation: The color partially faded in the treated area (improvement degree≥20%, <60%); No efficacy: The color was mostly unchanged in the treated area (improvement degree<20%)	Frequencies reported;	NL		NL	NL			X
														Adverse events were recorded				Frequencies were reported								X
[Own clinical experience in treatment of port-wine stain with KTP 532 nm laser].	Latkowski	2005	Poland	155	155	115 (76.7)	18.23	Single	1	532 nm Nd:YAG/KTP with CC	Uncontrolled		NL	Therapeutic efficacy was evaluated using pre- and post-treatment photographs	Y	Y	Perfect (75-100% lightening of the lesion, including complete removal); good (50-74% brightening of the lesion), medium/average (25-49% lightening) and unsatisfactory (< 25% brightening of the lesion, including no effect of laser)	Frequencies were reported	Y	Y	Y	3 Plastic surgeons and a photographer	X (not called so)		X
														Adverse events were collected				Results were described (no specific numbers)								X
Application of different noninvasive diagnostic techniques used in HMMEPDT in the treatment of port wine stains	Wen	2019	China	22	22	12 (54.5)	NL	Single	1	HMME-PDT	Uncontrolled		2 months	Four evaluators independently evaluated improvement	VISIA-derived photos	Y	[1] cured, color of the lesion almost completely regressed (degree of improvement ≥90%); [2] good effect, color of the lesion subsided significantly (degree of improvement ≥60%, < 90%); [3] alleviation, color of the lesion partially subsided (degree of improvement ≥20%, < 60%); [4] no effect, color was mostly unchanged in the treated area (degree of improvement < 20%). Those rated as cured, good …	Frequencies were reported	NL	Y	Y	NL		X (not called so)	X
														Four evaluators independently evaluated improvement	VISIA-derived photos and red images		[1] cured, color of the lesion almost completely regressed (degree of improvement ≥90%); [2] good effect, color of the lesion subsided significantly (degree of improvement ≥60%, < 90%); [3] alleviation, color of the lesion partially subsided (degree of improvement ≥20%, < 60%); [4] no effect, color was mostly unchanged in the treated area (degree of improvement < 20%). Those rated as cured, good …	Frequencies were reported
														VISIA-CR™ system-derived erythema index	VISIA-CR™ system-derived photographs		VISIA erythema index (d)	Correlation between VISIA analysis and clinical evaluation was performed					X (not called so)		X														X (VISIA erythema index)
														High-frequency ultrasound (HFUS)			Rate of linear hypoechoic signal, skin thickness, dermis density	Number of patients with llinear hypoechoic signal was reported.																				X (HFUS)
														Laser speckle contrast imaging			Blood perfusion	Number of patients with reduced blood perfusion was reported.																				X (LSCI)
														Dermoscopy			Vascular rupture, general appearance	Rate of vasculature rupture was reported																											X (Dermoscopy)
Clinical Study on Hemoporfin PDT for Infant Facial Port-Wine Stains	Zhang	2019	China	100	100	40 (40)	1.74	Single	1	HMME-PDT	Uncontrolled	Infants with facial PWS	2 months	Efficacy, pre- and post- photographs were compared	Y	Y	Effective: Partial depigmentation in the treatment area (degree of improvement ≥20%); Ineffective: color unchanged or mostly unchanged in the treatment area (degree of improvement <20%). Post-treatment crust thickness: thin crust: thickness <0.5mm, thick crust: thickness ≥0.5mm	Frequencies were reported	NL		NL	NL	X (not called so)		X
														Adverse events were recorded				Frequencies were reported								X
Successful treatment of facial vascular skin diseases with a 577‐nm pro‐yellow laser	Mohamed	2019	Egypt	95	37	31 (81.6)	19.3	Single	1	577 nm HOPSL (Pro-yellow) with CC	Uncontrolled		1 month	Efficacy was evaluated using clinical evaluation and photographs	Y	No	Improvement was rated as follows: excellent (75%‐100%), very good (50%‐74%), good (25%‐49%), and poor (<25%).	Frequencies were reported	NL		NL	NL	X (not called so)		X
														Adverse events were recorded				Results were described/frequencies were reported								X
Characterization of Laser‐Resistant Port Wine Stain Blood Vessels Using In Vivo Reflectance Confocal Microscopy	Fu	2019	China	42	42	25 (59.5)	14.3	Single	1	Combined 595 nm PDL/1064 nm Nd:YAG (multiplex) with CAC irradiation	Uncontrolled		2 months	PWS clearance based on photographs by 2 dermatologists	Y	No	4, complete response (90–100% clearance); 3, response (60–89% clearance); 2, improvement (20–59% clearance); and 1, ineffective (<20% clearance). The effective rate was the sum of the complete response, response, and improvement rates.	Frequencies were reported	No	Y	Y	Dermatologists	X (not called so)		X
														RCM-derived 1) average blood vessel depth, 2) density and 3) diameter, 4) relative blood flow			1) average blood vessel depth, 2) density and 3) diameter 4) blood flow	Individual and mean scores were reported (visualized)																				X (RCM)
Characterization of Laser‐Resistant Port Wine Stain Blood Vessels Using In Vivo Reflectance Confocal Microscopy	Sadeghinia	2019	Iran	27	27	17 (63.0)	5.7	Single	1	595 nm PDL with CSC	Uncontrolled	Children with untreated head and neck PWS	2 months	Investigator global assessment by 2 dermatologists	Y	No	−1 to 5 (−1, worsening; 0, no change; 1, less than 25% lightening; 2, 26% to 50% lightening; 3, 51% to 75% lightening; 4, 76% up to 99% lightening; 5, complete clearance	Frequencies and mean scores were reported	No	No	Y	Dermatologists		X	X
														Parental global assessment			−1 to 5 (−1, worsening; 0, no change; 1, less than 25% lightening; 2, 26% to 50% lightening; 3, 51% to 75% lightening; 4, 76% up to 99% lightening; 5, complete clearance	Mean scores were reported														X (global assessment)
														Adverse events were recorded			Blood flow: (AI) changes in frequency of the blood cells peak pixel intensity per image composed in the RCM video could be used to reflect the relative velocity of vessel perfusion. The average PWS blood vessel depth was determined by the location where the RCM images showing the highest density of blood vessels. The average blood vessel density was calculated by counting blood vessel numbers fro…	Frequencies were reported								X
Immediate post-irradiation dermoscopic vascular changes versus purpura as a therapeutic endpoint in pulsed-dye laser treatment of port wine stains	Latif	2019	Egypt	56	56	36 (64.3)	11.7	Multiple	2	595 nm PDL with CC, purpuric guided vs. Dermoscopic guided	Between-patient controlled; randomized		1 month	Improvement evaluation by 3 dermatologists, averaged scores	Y	Y	Poor (<25%), fair (25% to < 50%), good (50% to < 75%), and excellent (>75%).	Average score was used. Frequencies were reported	Y	Y	Y	Dermatologists	X (not called so)		X
														Adverse events were recorded				Frequencies were reported								X
Electrosclerotherapy as a Novel Treatment Option for Hypertrophic Capillary Malformations: A Randomized Controlled Pilot Trial	Horbach	2020	The Netherlands	5	5	2 (40)	56.6	Multiple	3	Electrosclerotherapy with bleomycine vs. electrosclerotherapy without bleomycine vs. control	Within-patient controlled; site-randomization	Hypertrophic, non-facial PWS	2 months	Physician global assessment of the change (GAC)	Y	No	“No improvement” (0%), “slight improvement” (>0%–25%), “moderate improve- ment” (>25%–50%), “much improvement” (>50%– 75%) or “near complete or complete remission” (>75%–100%)	Individual scores were reported.	Y	No	No	Physician	X (not called so)		X
														Physician-reported Patient and Observer Scar Assessment Scale (POSAS) score			POSAS comprises vascularity, pigmentation, thickness, relief, pliability, surface area, and overall opinion.										X (POSAS)
														Laser speckle imaging; dermal flux			Dermal flux (blood flow) in arbitrary perfusion units (PFU)	Individual baseline and follow-up measurements were reported																				X (LSCI)
														Colorimetry			ΔE at baseline and follow-up. ΔE of lesion compared to baseline (not to contralateral skin)	Individual scores were reported.																	X (colorimeter)
														Patient-reported Patient and Observer Scar Assessment Scale (POSAS) score			POSAS score (patient-edition) pain, itching, color, thickness, stiffness, irregularity, and overall opinion. Complemented with 'habitual bleeding'.													X (POSAS)
														Patient-reported improvement			“no improvement” (0%), “slight improvement” (>0%–25%), “moderate improvement” (>25%–50%), “much improvement” (>50%– 75%) or “near complete or complete remission” (>75%–100%)												X
														Adverse events were recorded												X
Utility of Dermoscopy before and after Laser Irradiation in Port Wine Stains	Shirakawa	2012	Japan	6	6	5 (83.3)	36.3	Single	1	585 nm PDL	Uncontrolled	Untreated PWS	3 months	Clinical assessment	Y	No	Not described (numerical scale used)	Individual scores were reported	No	No	No	NL	X (not called so)		X
														Dermoscopic changes directly after irradiation			Not described (numerical scale used)	Individual scores were reported	No	No	No	NL																							X (Dermoscopy)
Noninvasive In Vivo Assessment of Vessel Characteristics in Capillary Vascular Malformations Exposed to Five Pulsed Dye Laser Treatments	Sivarajan	2005	UK	22	22	NL	NL	Single	1	585 nm PDL with CC	Uncontrolled	Untreated PWS (N = 13) and therapy-resistant (N = 11) PWS	1.5 month	Color measurement with a Munsell color chart by two observers	No		Color change on a modified Munsel color chart score	Individual pre- and post-treatment scores were reported.	No	No	Yes	NL						X Munsel color scores
														Depth measuring videomicroscopy			Vessel diameter and depth was measured at the lesion (3 sites) and the contralateral side, pre- and post-treatment	Individual mean scores pre- and post-treatment were reported																				X (DMV)
Abbreviations: CAC, cold air cooling; CC, contact cooling; CSC, cryogen spray cooling; CVL, copper vapor laser; HFUS, high-frequency ultrasound; HOPSL, High-power Optically Pumped Semiconductor Laser; HMME, hematoporphyrin monomethyl ether; IPL, intense pulsed light; KTP, Potassium-titanyl-phosphate laser; LSI, laser speckle imaging; Nd:YAG, neodymium:yttrium-aluminum-garnet; NL, not listed; PDL,…
